# Supplementary material for: EWS-FLI1 and Activator Protein-1 (AP-1) Reciprocally Regulate Extracellular-Matrix Proteins in Ewing sarcoma Cells
Source: Int J Mol Sci. 2024 Aug 6;25(16):8595. doi: 10.3390/ijms25168595 (PMC11354993; doi:10.3390/ijms25168595)
Supplement: Supplementary file 1 [file ijms-25-08595-s001.zip]

Archive with 2 entries (2 files):
- Supplementary Figures_EC_071624.pdf
- Supplementary Tables_071624_revised.xlsx
