# Supplementary material for: EWS-FLI1 and Activator Protein-1 (AP-1) Reciprocally Regulate Extracellular-Matrix Proteins in Ewing sarcoma Cells
Source: Int J Mol Sci. 2024 Aug 6;25(16):8595. doi: 10.3390/ijms25168595 (PMC11354993; doi:10.3390/ijms25168595)
Supplement: Supplementary file 1 [file ijms-25-08595-s001.zip › Supplementary Tables_071624_revised.xlsx]

## Sheet: Table S1
ID:	EW-8	TC-71	A-673	TC-32
Species:	Homo sapiens (Human)	Homo sapiens (Human)	Homo sapiens (Human)	Homo sapiens (Human)
Type:	Cancer cell line	Cancer cell line	Cancer cell line	Cancer cell line
Population:	Caucasian	Caucasian	Caucasian	Caucasian
Doubling time:	30 hours (PubMed=25984343); ~30-40 hours (DSMZ=ACC-493).	15 hours (PubMed=20922763); 21 hours (PubMed=24312454); 26 hours (PubMed=25984343); ~24 hours (DSMZ=ACC-516).	24 hours (PubMed=16888811); 25 hours (PubMed=24312454); 28 hours (PubMed=25984343).	24 hours (PubMed=24312454); 36 hours (PubMed=25984343).
Microsatellite instability:	Stable (MSS) (Sanger)	Stable (MSS) (Sanger)	Stable (MSS) (Sanger)	NA
Fusion:	EWS-FLI1	EWS-FLI1	EWS-FLI1	EWS-FLI1
Fusion type:	Type 1 fusion (Ex7/Ex6)	Type 1 fusion (Ex7/Ex6)	Type 1 fusion (Ex7/Ex6)	Type 1 fusion (Ex7/Ex6)
Sequence variation: Gene Deletion	NA	CDKN2A	CDKN2A	CDKN2A
Sequence variation: Mutation	KIT; TP53	TP53	BRAF; TP53	STAG2
Derived from site:	Metastatic; Bone marrow	In situ; Bone, humerus	NA	In situ; Bone, left ilium
Created:	2012-04-04	2012-04-04	2012-04-04	2012-04-04
Last updated:	2024-02-05	2024-02-05	2024-02-05	2024-02-05
Version:	42	43	44	31

## Sheet: Table S2.
Row-names	Symbol	EW8doxy-EW___log2FoldChange	EW8doxy-EW___padj	TC71doxy-TC___log2FoldChange	TC71doxy-TC___padj	data	EW81	EW82	EW83	EW8doxy1	EW8doxy2	EW8doxy3	TC711	TC712	TC713	TC71doxy1	TC71doxy2	TC71doxy3
ENSG00000000003	TSPAN6	-0.222874	0.0374217	-0.0474642	0.712718		11.4531	11.3882	11.5174	11.2125	11.1164	11.3571	11.3872	11.6403	11.7118	11.4678	11.502	11.6409
ENSG00000000419	DPM1	-0.11227	0.196013	-0.0386843	0.693331		11.1234	11.0358	11.2232	10.9949	10.9805	11.0787	11.0521	10.9858	11.0687	11.0313	11.0231	10.9351
ENSG00000000457	SCYL3	0.141166	0.320415	-0.0379613	0.81432		8.87286	8.77698	8.91758	9.02036	8.92137	9.05003	9.32128	9.117	9.30623	9.14047	9.31369	9.17682
ENSG00000000460	C1orf112	-0.171646	0.406545	-0.223427	0.253512		9.93903	10.2878	10.1682	9.79996	9.81752	10.2447	10.3556	9.77015	10.0873	10.064	9.65893	9.85149
ENSG00000000971	CFH	-0.791894	2.13888e-08	-0.878854	1.13928e-10		9.83946	10.055	10.0719	9.09549	9.10356	9.40103	11.3639	10.839	11.0622	10.216	10.1315	10.3278
ENSG00000001036	FUCA2	0.199451	0.812816	0.992537	0.0779365		4.26869	3.36664	4.52419	3.66388	3.28667	5.22637	11.022	11.1649	11.2124	12.2071	12.0995	12.0696
ENSG00000001084	GCLC	-0.320035	0.001057	0.00987092	0.953131		11.1493	11.1269	11.0968	10.8708	10.679	10.8574	10.7505	10.9931	10.8938	11.0281	10.7979	10.8424
ENSG00000001167	NFYA	-0.561918	2.39527e-13	-0.489025	4.88831e-10		11.9945	11.9184	11.9518	11.4113	11.3406	11.4288	11.4982	11.2526	11.3415	10.9586	10.8317	10.8441
ENSG00000001460	STPG1	0.79564	1.61317e-10	1.21995	8.57798e-24		9.04365	8.84129	8.76261	9.6224	9.61876	9.78324	8.65067	8.85891	8.80516	10.1294	9.96223	9.85828
ENSG00000001461	NIPAL3	1.84186	1.25675e-98	1.74821	3.8287e-98		9.28229	9.32596	9.51143	11.1929	11.1852	11.266	10.4119	10.5196	10.264	12.1315	12.1043	12.2075
ENSG00000001497	LAS1L	-0.265139	0.000514872	-0.478418	6.18876e-11		12.1799	12.281	12.1996	11.9706	12.0503	11.8375	12.3408	12.3717	12.246	11.8977	11.8649	11.7625
ENSG00000001561	ENPP4	0.457685	0.264932	1.78519	1.48222e-08		6.11824	5.38848	4.62867	5.85257	5.64583	6.19184	6.85291	6.45672	6.39968	8.31408	8.26245	8.39703
ENSG00000001617	SEMA3F	-0.819044	1.85395e-05	-1.3927	6.30714e-15		8.40035	8.7241	8.26349	7.65666	7.54191	7.79735	9.2773	9.86619	9.74659	8.34517	8.25171	8.21346
ENSG00000001629	ANKIB1	0.153123	0.0268192	0.463511	1.43072e-12		12.168	12.0888	12.2036	12.3161	12.2992	12.307	11.078	10.9807	11.0878	11.432	11.5206	11.5786
ENSG00000001630	CYP51A1	-0.250479	0.206686	0.298781	0.105767		8.49501	8.61215	8.66463	8.27309	8.42121	8.33929	8.56963	9.06255	9.13499	9.24856	9.4183	9.02834
ENSG00000001631	KRIT1	-0.484166	0.00357514	-0.20105	0.303551		9.12484	8.91234	9.27836	8.63601	8.56707	8.6979	8.023	7.9972	8.15252	8.05048	7.56772	7.92122
ENSG00000002016	RAD52	-0.275971	0.171562	-0.231798	0.285844		9.37766	9.21024	9.19361	9.07475	8.91277	8.97213	8.39247	7.81666	7.65965	7.7665	7.70797	7.81364
ENSG00000002079	MYH16	10.2237	1.67557e-32	9.63245	5.4783e-29		2.34798	2.60997	2	10.2692	10.1184	10.2631	2.75362	2	2	9.39934	9.63846	9.32375
ENSG00000002330	BAD	0.053743	0.846824	0.622039	0.00248207		9.44244	10.0204	9.99948	10.0184	9.98127	9.66937	8.98608	9.25971	9.68918	9.85126	10.232	9.74936
ENSG00000002549	LAP3 ENSG00000002549	0.992328	3.05933e-32	0.25305	0.00547316		11.6778	11.7501	11.5242	12.6981	12.6839	12.5465	11.7299	11.6234	11.6005	12.0231	11.913	11.7684
ENSG00000002586	CD99	0.634709	6.51452e-15	0.410631	7.82503e-07		15.2431	15.2829	15.2189	15.8792	15.8967	15.8735	14.4885	14.8024	14.8859	15.1723	15.1449	15.1206
ENSG00000002586.19_PAR_Y	NA	0.634756	6.3903e-15	0.410576	7.80728e-07		15.243	15.2829	15.2188	15.8793	15.8967	15.8735	14.4886	14.8025	14.8858	15.1723	15.1449	15.1205
ENSG00000002745	WNT16	-1.93334	0.215644	4.21891	0.0035203		3.06426	4.05567	3.19921	2	3.28667	2	2.93712	2	2	4.33452	4.47444	5.19601
ENSG00000002746	HECW1	-0.120827	0.968184	4.6054	0.00130852		2	2.60997	2	2.51978	2	2	2	2.84068	2	4.93422	5.07142	4.85982
ENSG00000002822	MAD1L1	0.0785837	0.522463	0.0722662	0.560068		11.0051	11.3055	11.1222	11.29	11.2475	11.1413	10.3933	10.5715	10.5253	10.5274	10.6896	10.4884
ENSG00000002834	LASP1	0.359505	1.66823e-10	0.136716	0.0250403		13.1424	13.2146	13.1755	13.5509	13.526	13.5344	12.7617	12.9062	12.8701	13.0288	12.9997	12.9218
ENSG00000002919	SNX11	0.152396	0.187216	0.274069	0.00779415		10.0246	10.1715	10.1715	10.321	10.1936	10.312	10.5687	10.8686	10.6569	11.0472	10.9944	10.8879
ENSG00000002933	TMEM176A	-1.18829	0.000210044	-2.49219	0.133246		8.07804	8.27246	8.3615	6.55791	7.43394	7.11749	2	2.84068	2	2	2	2
ENSG00000003056	M6PR	0.0454025	0.615066	0.209764	0.0056046		12.5356	12.4895	12.4194	12.4375	12.5351	12.6058	11.281	11.1403	11.1267	11.3966	11.3591	11.4243
ENSG00000003096	KLHL13	-0.0872546	0.444937	-0.723231	1.34915e-16		9.87844	9.95915	9.80136	9.75722	9.74353	9.87856	11.0639	10.897	10.9076	10.2991	10.1876	10.2213
ENSG00000003137	CYP26B1	-0.156252	0.371759	-0.407253	0.00319318		8.72073	9.00686	8.6178	8.78814	8.771	8.27845	12.2525	12.6672	12.46	12.0942	12.1047	11.9873
ENSG00000003147	ICA1	2.09732	0.00521508	3.2517	9.10523e-07		2	4.05567	3.66003	5.02797	5.33881	4.94247	2.54335	4.30873	4.6476	6.64237	6.86788	7.35772
ENSG00000003249	DBNDD1	1.38455	2.7503e-19	1.01846	8.48754e-11		10.1779	10.3083	10.2109	11.6873	11.5941	11.5603	9.26877	9.99029	10.1603	10.8715	10.8978	10.8415
ENSG00000003393	ALS2	-0.0729939	0.451759	0.16448	0.0532009		11.7604	11.5987	11.7202	11.583	11.6066	11.6754	11.6197	11.7854	11.7171	11.7516	11.9236	11.9377
ENSG00000003400	CASP10	-0.188273	0.355622	-0.961823	1.60307e-10		8.01858	7.687	7.66349	7.63164	7.62141	7.57927	10.6423	10.2181	10.2195	9.56914	9.38427	9.28147
ENSG00000003402	CFLAR	0.636343	1.02389e-17	0.727576	5.03039e-23		10.844	10.7219	10.8128	11.4016	11.4521	11.4335	10.6886	10.8502	10.7521	11.5831	11.427	11.4615
ENSG00000003436	TFPI	3.15889	0	2.93961	4.06762e-293		9.13328	9.12034	9.2021	12.3001	12.3234	12.2859	9.85916	9.93074	10.2067	12.9729	12.8977	12.9493
ENSG00000003509	NDUFAF7	-0.287503	0.00934798	-0.305571	0.00704627		10.428	10.4223	10.3329	10.1298	10.0364	10.1559	9.87751	9.60415	9.72553	9.34142	9.36694	9.58324
ENSG00000003756	RBM5	-0.123338	0.448826	-0.447131	0.000882087		10.6253	10.4988	10.3396	10.4193	10.3051	10.38	11.7099	11.3104	11.1347	10.9144	11.0582	10.8994
ENSG00000003987	MTMR7	0.412629	0.614475	0.280496	0.740277		5.1555	5.38848	5.5342	5.85257	5.61791	5.75901	5.94546	5.3356	3.54349	6.32652	4.31842	5.15252
ENSG00000003989	SLC7A2	-1.2138	1.13969e-16	-1.61414	2.37578e-23		11.5456	11.466	11.5335	10.2733	10.3567	10.2813	8.56615	9.12723	9.34286	7.47011	7.61041	7.26886
ENSG00000004059	ARF5	-0.0370384	0.788063	0.293794	0.00599396		12.1348	12.3207	12.0969	12.1564	12.2488	12.0374	11.1195	11.3767	11.4338	11.5864	11.7325	11.5011
ENSG00000004139	SARM1	-0.724131	1.99151e-05	-0.464751	0.00809116		8.79348	9.06188	8.7248	8.11054	8.17037	8.17098	8.69273	8.73048	8.85375	8.45374	8.44805	7.9469
ENSG00000004142	POLDIP2	0.014262	0.883974	-0.152936	0.0374023		13.1491	13.2564	13.16	13.2693	13.1684	13.1702	12.3676	12.5271	12.5528	12.3637	12.3593	12.2714
ENSG00000004399	PLXND1	-0.534656	1.40653e-13	-0.67409	1.42357e-21		11.6304	11.7995	11.8294	11.1993	11.2622	11.2047	12.327	12.2589	12.1671	11.5939	11.5592	11.5842
ENSG00000004455	AK2	-0.296658	1.08063e-08	-0.220095	3.08289e-05		14.0484	14.1173	14.0161	13.7696	13.7489	13.775	13.7777	13.8438	13.9093	13.6293	13.6393	13.6048
ENSG00000004478	FKBP4	-0.446435	8.48906e-13	-0.461207	4.97493e-13		14.4994	14.6045	14.5743	14.1107	14.1167	14.1139	12.7764	12.5776	12.707	12.2392	12.1542	12.2879
ENSG00000004487	KDM1A	-0.248538	3.58541e-06	-0.0425712	0.514227		14.1036	14.1338	14.1607	13.8633	13.8557	13.9335	13.671	13.7311	13.7604	13.7482	13.6417	13.6439
ENSG00000004534	RBM6	-0.178001	0.0460145	-0.215958	0.0119146		11.7495	11.7602	11.6252	11.5167	11.4935	11.593	12.128	11.8689	11.8912	11.7492	11.7213	11.7836
ENSG00000004660	CAMKK1	0.318219	0.0543349	0.108983	0.56497		11.0607	11.1677	11.0669	11.4135	11.4785	11.3559	10.0139	10.7721	10.7416	10.7806	10.642	10.542
ENSG00000004700	RECQL	0.497136	1.29743e-20	0.610659	1.53272e-30		11.8793	11.8657	11.9338	12.3668	12.3694	12.4345	11.7568	11.7307	11.7436	12.4048	12.3286	12.3266
ENSG00000004766	VPS50	0.0144432	0.933149	-0.0765806	0.594805		10.2915	10.1583	10.3823	10.2662	10.2583	10.3605	9.96989	9.58199	9.73691	9.7426	9.63432	9.70489
ENSG00000004776	HSPB6	-1.2528	0.00494581	-0.55261	0.220026		5.28226	5.74054	5.78087	4.77724	4.20135	4.52025	6.18194	5.52096	6.15025	5.58209	5.45544	5.35794
ENSG00000004777	ARHGAP33	-0.689726	0.0624517	-0.347351	0.402503		10.7254	10.8639	10.4137	10.1662	9.99897	9.78507	8.31999	7.29133	7.02668	7.56118	7.10127	7.25864
ENSG00000004779	NDUFAB1	-0.120196	0.136935	-0.0556648	0.518265		11.3658	11.4665	11.4522	11.2765	11.3492	11.3009	11.7945	11.7616	11.9566	11.795	11.755	11.8018
ENSG00000004799	PDK4	-0.571469	0.433353	2.18309	0.0238313		6.67524	6.39209	6.77372	6.23136	5.9888	6.00418	2.93712	2	2.56438	3.10794	2	4.56036
ENSG00000004809	SLC22A16	0	1	0.854853	0.323751		2	2	2	2	2	2	4.47858	5.21791	4.12142	5.94881	5.07142	5.10768
ENSG00000004838	ZMYND10	1.04788	0.0470457	-0.104768	0.889653		5.36098	5.3141	5.20302	6.37399	5.85166	6.48897	5.71366	3.98763	4.80412	5.08916	4.97017	4.62543
ENSG00000004848	ARX	-4.0327	5.13298e-05	-0.0302071	0.985896		5.28226	4.52006	3.8449	2.51978	2	2.63902	4.88808	5.64015	6.36658	5.27283	6.2653	5.43257
ENSG00000004864	SLC25A13	-0.224852	0.0032231	0.00971873	0.935534		11.5628	11.5953	11.5997	11.3241	11.3571	11.4035	11.2225	11.4466	11.3125	11.3942	11.3269	11.299
ENSG00000004866	ST7	0.0525813	0.570303	-0.286274	0.00017556		11.4305	11.5078	11.549	11.5408	11.5592	11.5486	11.0321	10.9101	11.0375	10.6225	10.7997	10.6967
ENSG00000004897	CDC27	-0.274985	1.54684e-05	-0.10385	0.135517		13.279	13.2077	13.2842	12.9501	12.96	13.0365	13.6773	13.5525	13.5411	13.5189	13.4016	13.539
ENSG00000004961	HCCS	0.241971	0.00291028	0.349014	4.39187e-06		10.4819	10.3704	10.3673	10.6084	10.6256	10.7107	10.9112	10.8252	10.9791	11.2136	11.2997	11.2483
ENSG00000004975	DVL2	-0.0468947	0.676332	-0.619197	2.09808e-13		11.4162	11.5715	11.4029	11.3721	11.5197	11.3577	11.5598	11.755	11.7229	11.1224	11.088	10.977
ENSG00000005001	PRSS22	1.83725	0.374278	9.63129	2.52477e-13		2	2	2	2	2	2.63902	2	2	2	7.26866	6.9095	6.96383
ENSG00000005007	UPF1	-0.0802055	0.293315	-0.0242286	0.783855		13.4578	13.5563	13.5227	13.4634	13.4286	13.4052	12.9385	12.9286	12.962	12.9888	12.9807	12.7777
ENSG00000005020	SKAP2	0.535251	0.00196586	1.16998	2.58346e-05		10.4038	10.1369	10.0983	10.7371	10.7635	10.7578	4.88808	4.61842	4.53293	5.51077	6.34834	5.01358
ENSG00000005022	SLC25A5	-0.21186	0.0020616	-0.30626	3.82043e-06		14.3637	14.3504	14.3507	14.1143	14.1277	14.1865	14.3259	14.5218	14.5769	14.2158	14.1623	14.1388
ENSG00000005059	MCUB	1.17902	5.62139e-33	1.74106	1.3663e-66		10.1995	10.1911	10.1715	11.3848	11.331	11.3742	8.94918	9.33231	9.15451	10.9999	10.7347	10.9214
ENSG00000005073	HOXA11	0.178888	0.664189	-1.14549	0.00122786		6.32871	6.47976	6.79633	6.37399	6.89689	6.85118	6.10734	6.45672	6.28035	5.43573	5.45544	4.68769
ENSG00000005075	POLR2J	0.0503236	0.534201	-0.00948476	0.927747		12.8649	12.8539	12.8076	12.8414	12.991	12.8396	12.2199	12.3496	12.252	12.2655	12.3096	12.2207
ENSG00000005100	DHX33	-0.445731	3.91174e-14	-0.363014	2.93511e-09		12.7729	12.7791	12.7153	12.3203	12.3161	12.2946	11.7963	11.9591	11.9165	11.5513	11.551	11.4869
ENSG00000005102	MEOX1	-1.28849	0.0630368	-3.0571	1.36807e-05		4.80757	4.52006	5.45115	3.66388	3.28667	4.58868	5.58212	5.5456	5.58631	3.10794	2.65048	3.66772
ENSG00000005108	THSD7A	-0.419545	0.703286	0.765628	0.533787		5.70067	5.74054	4.46897	4.90805	4.94829	5.22637	2.54335	3.57397	2	3.45053	3.83334	2
ENSG00000005156	LIG3	-0.294926	0.00568133	-0.39981	0.000186986		11.4447	11.482	11.6228	11.1626	11.2435	11.266	10.2293	10.4339	10.5957	10.119	10.0579	9.90161
ENSG00000005175	RPAP3	-0.158766	0.0346884	-0.0431298	0.626536		12.5506	12.3225	12.5077	12.3286	12.2545	12.3309	12.1303	12.0539	12.0753	12.0235	12.0288	12.078
ENSG00000005187	ACSM3 ENSG00000005187	-0.765124	0.5481	-1.36829	0.189098		3.78868	2.33699	4.15587	2.51978	2	4.11891	5.58212	5.08975	5.22929	4.24944	3.83334	4.34543
ENSG00000005189	REXO5	-0.278886	0.217253	-0.261151	0.210043		7.48039	7.09392	7.40859	7.10423	7.0922	6.99678	7.98184	8.33418	8.14278	7.84109	7.99245	7.87514
ENSG00000005194	CIAPIN1	-0.263897	9.76695e-06	-0.145981	0.0165767		11.5649	11.6143	11.5762	11.356	11.3396	11.266	12.0523	12.0813	12.102	11.9838	11.9177	11.8958
ENSG00000005206	SPPL2B	-0.00380956	0.987081	-0.0170917	0.937456		9.97075	10.2951	9.9897	10.0729	10.231	9.94695	10.0392	9.62886	9.83091	9.8331	9.83843	9.80309
ENSG00000005238	FAM214B	2.10986	2.54112e-112	3.08802	3.7219e-208		9.59881	9.89362	9.80833	11.9787	11.8131	11.8349	8.11155	8.37942	8.33042	11.3948	11.3703	11.2871
ENSG00000005249	PRKAR2B	-0.325194	0.00452875	-0.705706	2.13127e-11		10.186	10.1233	9.96746	9.86716	9.67235	9.76303	11.0175	10.8246	10.8201	10.1991	10.3092	10.0393
ENSG00000005302	MSL3	0.58928	6.87012e-11	0.26146	0.00687138		10.6471	10.5883	10.4746	11.1367	11.2239	11.1133	10.3716	10.2671	10.5206	10.7255	10.6615	10.5588
ENSG00000005339	CREBBP	-0.13058	0.122269	-0.0539359	0.562897		12.8397	12.8061	12.8713	12.7465	12.7489	12.6273	12.7163	12.9742	12.7967	12.7852	12.8396	12.7108
ENSG00000005436	GCFC2	-0.401888	0.00041203	0.116967	0.375077		10.9011	10.8761	10.9247	10.4474	10.4703	10.5802	10.0653	10.481	10.4562	10.5675	10.3873	10.4293
ENSG00000005448	WDR54	0.105725	0.509752	0.0234961	0.904662		11.057	11.395	11.1261	11.3059	11.3992	11.2047	10.3157	10.7999	10.8071	10.6372	10.7113	10.6967
ENSG00000005469	CROT	-0.269031	0.0306067	0.33916	0.00580143		9.47377	9.60865	9.58632	9.20132	9.35261	9.31529	9.11066	8.86871	8.85673	9.36689	9.21481	9.27388
ENSG00000005471	ABCB4	0.0516789	0.986299	1.31178	0.57479		4.26869	2	4.22416	4.98909	2.31027	2.63902	2	2.99176	2	2	3.4378	2.8611
ENSG00000005483	KMT2E	-0.344191	2.30309e-05	-0.217995	0.010539		12.5761	12.3594	12.4814	12.1898	12.1148	12.0859	11.7446	11.9956	11.8865	11.6583	11.6366	11.6897
ENSG00000005486	RHBDD2	0.0521202	0.754021	0.169874	0.232852		13.0823	13.2247	13.0729	13.2085	13.169	13.1632	11.523	11.9455	12.0922	12.1448	12.1553	11.8013
ENSG00000005513	SOX8	-0.949244	0.22593	-0.180636	0.865721		9.65651	9.64703	9.7617	8.57825	8.79925	8.84851	5.27644	2.48073	4.27202	4.63209	4.14344	3.89585
ENSG00000005700	IBTK	-0.145685	0.129735	0.202464	0.0254669		12.3047	12.131	12.2117	11.9747	12.0276	12.2048	12.1081	12.2031	12.3563	12.4709	12.3921	12.421
ENSG00000005801	ZNF195	-0.430634	7.24953e-05	-0.609744	7.41269e-09		10.2339	10.2105	10.3454	9.80277	9.72892	9.96958	10.2886	10.5335	10.5586	9.79982	9.85272	9.91793
ENSG00000005810	MYCBP2	-0.475823	3.77473e-06	-0.0700411	0.577133		11.5055	11.1945	11.6537	10.9714	10.9832	11.0133	11.9329	12.1125	11.9913	11.9237	11.9325	11.9764
ENSG00000005812	FBXL3	0.0452082	0.687961	0.467356	1.09516e-08		9.95339	9.89522	9.91419	9.9867	9.92825	9.98235	10.2205	10.3305	10.2229	10.8143	10.6441	10.7136
ENSG00000005882	PDK2	0.085895	0.679233	0.516182	0.00319567		10.6666	10.603	10.4027	10.5808	10.6874	10.6708	7.78049	8.43323	8.34748	8.54136	9.00687	8.58462
ENSG00000005884	ITGA3	4.1013	5.64745e-49	5.57785	1.65942e-93		7.27213	7.09392	6.25897	10.9621	10.9653	11.0357	6.98378	7.91449	7.62508	13.0919	13.1906	13.0339
ENSG00000005889	ZFX	-0.238445	0.021665	-0.141872	0.203063		11.1916	11.0595	10.9702	10.8156	10.8327	10.866	10.7815	10.5923	10.5272	10.5926	10.3613	10.5251
ENSG00000005893	LAMP2	0.67477	2.40586e-31	0.867456	3.0303e-52		12.2871	12.1796	12.1642	12.916	12.8024	12.9342	12.4997	12.4495	12.4845	13.3807	13.3178	13.3356
ENSG00000005961	ITGA2B	-0.552365	0.0988041	-1.30862	0.0020953		8.28901	8.35824	8.37282	7.94773	7.84865	7.56236	4.84282	5.89148	4.53293	3.72717	4.47444	4.09278
ENSG00000006007	GDE1	-0.0133027	0.894792	0.360126	1.29692e-07		11.8038	11.7408	11.8733	11.7413	11.8046	11.8358	11.8634	12.0312	12.0165	12.3709	12.327	12.2982
ENSG00000006015	REX1BD	0.276967	0.143256	0.172651	0.381713		8.67909	9.08163	9.21893	9.4842	9.27651	9.06812	9.02713	9.01482	9.3171	9.18983	9.43264	9.25858
ENSG00000006016	CRLF1	-1.61975	1.20143e-28	-1.83678	3.13877e-31		12.3866	12.6838	12.5567	11.0585	10.8694	10.8513	9.24721	9.83155	9.93477	8.08158	7.89913	7.63556
ENSG00000006025	OSBPL7	2.67353	7.59549e-60	2.37091	5.9307e-91		5.70067	6.19893	5.7112	8.61062	8.44921	8.33432	8.8696	8.64185	8.65904	11.1431	11.0963	11.0178
ENSG00000006042	TMEM98	-0.218831	0.0338727	-0.238715	0.022165		12.4747	12.4617	12.5323	12.2447	12.2602	12.3086	10.774	11.1444	11.1877	10.7682	10.89	10.7651
ENSG00000006047	YBX2	-0.493608	0.00172101	-3.73549	0.00117613		9.57424	9.61641	9.42339	9.03713	9.07817	9.03171	4.21995	3.57397	3.54349	2	2	2.62694
ENSG00000006062	MAP3K14	1.05906	2.25418e-07	1.09303	9.15921e-08		7.93099	7.99739	7.40859	9.07475	8.66924	8.75111	7.45161	7.73332	7.64592	8.92763	8.662	8.45188
ENSG00000006118	TMEM132A	1.99185	1.21114e-78	0.357423	0.00183449		11.1368	11.256	11.2729	13.2899	13.2783	13.0603	11.3279	11.6612	11.7216	11.9211	12.0931	11.7814
ENSG00000006125	AP2B1	-0.0129361	0.830778	0.155543	0.000519406		14.2265	14.2036	14.2269	14.1828	14.2073	14.2281	13.704	13.7455	13.7303	13.8479	13.8695	13.928
ENSG00000006128	TAC1	0.846677	0.111624	0	1		5.63883	5.71185	6.08625	6.09154	6.58702	7.0584	2	2	2	2	2	2
ENSG00000006194	ZNF263	-0.136133	0.117271	-0.423376	1.11967e-07		11.2766	11.0974	11.2022	11.1183	10.9805	11.0713	10.7358	10.6805	10.7098	10.3511	10.2671	10.2396
ENSG00000006210	CX3CL1	1.36987	0.268379	-0.487998	0.669395		2	3.63455	2	3.84896	2.56548	3.69113	5.27644	5.21791	4.40837	4.15903	4.97017	4.56036
ENSG00000006282	SPATA20	0.49952	4.16777e-05	0.952546	3.07424e-17		9.55763	9.93454	9.55683	10.227	10.1758	10.1685	10.7022	11.055	10.9431	11.8511	11.9496	11.7706
ENSG00000006283	CACNA1G	-0.637913	2.26883e-06	0.535845	0.00689158		11.1368	11.3791	11.2638	10.5486	10.7165	10.6103	5.83421	6.53263	6.04957	6.77003	6.92311	6.32552
ENSG00000006327	TNFRSF12A	5.22853	0	4.63525	0		7.78874	8.33021	8.01629	13.3426	13.3231	13.1338	8.90856	9.19888	9.07222	13.6656	13.7811	13.6215
ENSG00000006377	DLX6	-0.984261	2.01632e-23	-1.22155	1.55995e-29		11.1507	11.075	11.2769	10.0787	10.2217	10.2618	9.61177	9.87473	9.69918	8.53238	8.56116	8.46971
ENSG00000006432	MAP3K9	0.0392057	0.889017	-0.692639	0.000618141		9.00741	8.75956	9.10583	9.00095	9.06012	8.94954	8.74288	9.20276	8.51544	8.46322	8.01804	7.96587
ENSG00000006451	RALA ENSG00000006451	0.080148	0.384549	0.397942	1.83759e-07		11.499	11.2573	11.4708	11.4886	11.5197	11.4708	11.1963	11.1256	11.126	11.5501	11.5014	11.5878
ENSG00000006453	BAIAP2L1	0.0145515	0.941223	1.85147	8.90103e-42		10.8346	10.8882	10.8969	10.8834	10.9001	10.8806	7.21453	8.01053	7.71986	9.46685	9.57952	9.51404
ENSG00000006459	KDM7A	0.628458	7.68129e-07	-0.426437	0.000850445		9.95339	9.55718	9.79857	10.3653	10.3181	10.5245	11.1991	10.7915	10.9584	10.6424	10.5475	10.5079
ENSG00000006468	ETV1	-1.01106	6.45731e-24	-0.530853	7.0548e-07		10.2521	10.1396	10.2204	9.27185	9.04448	9.26913	9.43813	9.49927	9.46906	8.86466	8.99403	8.96375
ENSG00000006530	AGK	-0.270653	0.0139578	-0.0334897	0.81548		11.3965	11.4057	11.3651	11.0532	11.09	11.2101	10.7905	11.1035	11.2013	11.1081	11.0032	10.9084
ENSG00000006534	ALDH3B1 ENSG00000006534	2.04402	0.00565348	3.97862	5.12622e-06		3.39871	3.63455	2.89847	4.29384	4.75672	5.34979	2.54335	2.48073	2.56438	4.93422	5.2548	4.74738
ENSG00000006576	PHTF2	-0.612723	3.00293e-17	0.167627	0.0369108		12.3659	12.1421	12.3166	11.628	11.6048	11.7617	11.5624	11.5184	11.5709	11.7179	11.7111	11.725
ENSG00000006606	CCL26	4.1594	7.5894e-251	6.66645	1.40145e-07		7.71574	7.37572	7.62612	11.6406	11.6857	11.8019	2	2	2	4.33452	4.47444	4.26603
ENSG00000006607	FARP2	-0.45375	5.40782e-08	-0.101736	0.289203		11.8347	11.7216	11.6085	11.2557	11.3539	11.1978	11.7821	11.9756	11.8689	11.8461	11.7315	11.7489
ENSG00000006625	GGCT	-0.862932	2.29929e-21	-0.773084	6.46851e-17		10.6372	10.5473	10.5321	9.75722	9.7191	9.65748	10.3475	10.4306	10.2459	9.66875	9.58595	9.46155
ENSG00000006634	DBF4	-0.413122	1.50712e-08	-0.459444	5.87098e-10		12.0722	12.0627	12.1634	11.6339	11.681	11.7473	11.5158	11.4181	11.3912	11.0628	10.8699	11.0124
ENSG00000006638	TBXA2R	0.0782289	0.83547	-0.615502	0.0558812		7.4447	7.92427	7.69392	7.79832	7.62141	7.90189	5.83421	6.65089	6.87017	5.83662	6.08333	5.86859
ENSG00000006652	IFRD1	0.158031	0.168633	0.197514	0.0734292		11.0899	10.9722	11.0076	11.1993	11.2018	11.1427	10.5174	10.894	10.8909	11.0416	10.97	10.9117
ENSG00000006695	COX10	-0.359649	0.000668518	-0.492483	3.12193e-06		10.3781	10.2522	10.2401	9.94287	9.82365	10.0262	9.95401	9.82149	9.96272	9.3181	9.55569	9.3861
ENSG00000006704	GTF2IRD1	0.0620516	0.724504	0.185049	0.223629		11.7577	11.9305	11.7821	11.9317	11.9008	11.8274	10.5299	11.1444	11.0163	11.1073	11.2667	10.9214
ENSG00000006712	PAF1	-0.266691	1.69835e-06	-0.361027	2.54304e-10		14.0428	14.0802	14.0672	13.848	13.7708	13.7701	12.2171	12.2423	12.2245	11.9297	11.9027	11.7652
ENSG00000006715	VPS41	0.130475	0.109071	0.492914	2.47026e-11		11.9676	11.8802	11.9068	12.0311	12.0428	12.0729	10.9397	10.7169	10.8689	11.3898	11.254	11.3606
ENSG00000006740	ARHGAP44	-0.0476015	0.952854	0.199402	0.77215		4.42342	5.79625	5.58702	5.10272	5.67323	5.18277	5.13338	4.91166	5.89566	5.51077	5.98295	5.01358
ENSG00000006744	ELAC2	-0.0170771	0.84676	0.113184	0.105936		12.5412	12.6348	12.503	12.5403	12.5555	12.5344	12.1161	12.0805	12.0992	12.3098	12.1796	12.1405
ENSG00000006747	SCIN	-0.138171	0.916108	-0.705564	0.497814		3.06426	4.58476	3.66003	3.66388	4.12405	3.56094	5.05616	3.91384	4.6476	3.9592	4.80359	2.62694
ENSG00000006756	ARSD	1.37069	1.97469e-07	1.78265	4.01864e-13		6.56318	6.04647	5.78087	7.60617	7.65614	7.10586	6.47681	6.96586	6.6812	8.35538	8.59557	8.44288
ENSG00000006757	PNPLA4	0.632313	0.522463	0.0716207	0.953063		4.56315	2	3.19921	3.66388	3.76528	4.58868	9.21649	9.81518	9.55237	9.71906	9.56223	9.57296
ENSG00000006788	MYH13	2.07003	0.682158	0	1		3.24115	3.03735	2	5.27421	3.28667	2	2	2	2	2	2	2
ENSG00000006831	ADIPOR2	0.146806	0.063379	0.216014	0.00463313		13.5566	13.4558	13.4955	13.6533	13.6077	13.6879	12.0405	12.2533	12.317	12.452	12.3838	12.4361
ENSG00000006837	CDKL3	-0.122204	0.90106	1.20549	0.14891		4.42342	4.87081	5.30114	4.82218	4.12405	5.2687	3.61262	3.57397	2.78083	4.87865	3.4378	3.99767
ENSG00000007038	PRSS21	4.49322	0.0236062	-0.0260587	1		2	2	2	4.01298	2	2	9.34583	9.75702	9.84899	9.52457	9.5709	9.8101
ENSG00000007047	MARK4	0.268164	0.00763687	0.255753	0.010353		10.5412	10.5299	10.5728	10.774	10.9059	10.7625	10.7022	10.6524	10.6965	11.0416	11.0318	10.722
ENSG00000007062	PROM1	0.354087	0.538497	2.50084	0.00111302		5.9502	6.95397	6.42775	6.74455	6.33594	7.2918	2.54335	3.12852	2	3.84784	3.71315	4.56036
ENSG00000007080	CCDC124	0.266914	0.0139578	0.22091	0.0454101		11.6893	11.9002	11.7054	12.1441	12.094	11.8476	11.43	11.5492	11.6873	11.6737	11.888	11.7697
ENSG00000007129	CEACAM21	-0.738278	0.519252	-3.30643	0.0119922		4.96705	4.14421	3.75542	3.05959	3.95579	4.2086	3.24613	3.75389	4.47199	2	2	2.8611
ENSG00000007168	PAFAH1B1	-0.0598812	0.350999	0.183973	0.00127023		13.4617	13.3689	13.4306	13.3826	13.3112	13.3882	12.0576	12.0849	12.0741	12.2645	12.1965	12.305
ENSG00000007174	DNAH9	-0.852507	3.8303e-05	-2.07419	1.5889e-08		9.49356	9.40871	9.28437	8.46947	8.545	8.63862	5.92389	5.27796	5.52763	3.10794	4.7435	3.06251
ENSG00000007202	KIAA0100	-0.11112	0.0894172	-0.0894637	0.183482		13.5229	13.4164	13.5613	13.417	13.3492	13.4045	12.834	12.8964	12.8448	12.7831	12.8216	12.701
ENSG00000007237	GAS7	0.967185	8.23028e-08	0	1		8.10115	8.2626	8.07756	9.12717	9.09852	9.09189	2	2	2	2	2	2
ENSG00000007255	TRAPPC6A	0.616779	0.223047	-0.0642294	0.92001		4.26869	5.52664	6.19234	6.14558	6.52823	5.46348	7.3662	7.84671	8.56369	8.05048	7.95981	7.8206
ENSG00000007264	MATK	-0.603732	0.000217306	0.0516674	0.820641		9.93903	10.2359	9.96372	9.63976	9.44491	9.23751	8.47266	8.90486	8.85971	8.64908	9.01325	8.74328
ENSG00000007306	CEACAM7	-0.767281	0.458682	0	1		5.01652	4.64669	5.26917	4.41612	3.54573	4.8339	2	2	2	2	2	2
ENSG00000007312	CD79B	-1.79252	0.349244	-4.69916	0.0329281		9.49574	9.70821	9.64821	8.05985	7.60016	7.84008	2	2	4.3418	2	2	2
ENSG00000007314	SCN4A	-0.12438	0.871201	4.56817	0.000235442		6.6441	6.25964	6.57884	6.09154	6.33594	6.67356	2	2	2.56438	3.10794	3.4378	5.10768
ENSG00000007341	ST7L	-0.626005	1.7449e-05	-0.21495	0.168688		8.59203	8.82464	9.02199	8.23206	8.14124	8.24704	9.2709	9.19109	9.13253	8.88948	9.10566	8.95428
ENSG00000007350	TKTL1	6.58321	2.31341e-07	4.21093	0.00738015		2	2	2.51808	6.28049	5.70011	6.10106	2	2	2	3.10794	2.65048	2.62694
ENSG00000007372	PAX6	-0.276463	0.052486	-0.417099	0.000919196		8.80761	8.68405	8.67687	8.35564	8.47667	8.5166	9.68093	9.99141	9.86538	9.42381	9.54693	9.33352
ENSG00000007376	RPUSD1	0.233705	0.11517	-0.00344428	1		10.9765	11.2678	11.0831	11.4587	11.3624	11.2094	11.0041	11.3113	11.3866	11.2646	11.4454	10.9708
ENSG00000007384	RHBDF1	1.47784	4.12525e-30	2.06323	1.0912e-47		8.26363	8.54463	8.71297	9.95553	9.92967	10.0821	7.03499	7.03709	7.14852	9.11965	9.13226	9.0581
ENSG00000007392	LUC7L	-0.319553	0.00352555	-0.713825	2.80154e-12		11.0978	10.9662	11.0883	10.7988	10.6908	10.7068	11.8708	11.4397	11.6151	11.004	10.9302	10.8829
ENSG00000007402	CACNA2D2	-0.167042	0.748009	0.0843758	0.902528		6.20614	6.54626	6.29116	6.24793	6.03176	6.29783	4.53659	4.83378	4.03979	5.13731	4.23358	4.182
ENSG00000007516	BAIAP3	-0.295076	0.515195	0.551955	0.263794		6.70572	6.78527	7.09877	6.94067	6.49791	6.23517	4.53659	4.79321	4.12142	5.08916	4.31842	5.35794
ENSG00000007520	TSR3	0.194927	0.0502695	0.350723	0.000136606		9.91803	10.1755	9.93853	10.2539	10.1613	10.2098	10.0922	10.1077	10.1212	10.4568	10.4835	10.4293
ENSG00000007541	PIGQ	-0.0366755	0.830374	-0.267535	0.0440859		10.5134	10.8343	10.6891	10.5669	10.6204	10.7532	10.4548	10.7417	10.8451	10.4086	10.5649	10.2819
ENSG00000007545	CRAMP1	-0.204354	0.393792	-0.173283	0.455974		8.44621	8.82464	8.42816	8.53166	8.07089	8.48104	9.52488	9.80245	9.11271	9.35929	9.46091	9.17411
ENSG00000007866	TEAD3	0.166509	0.324138	0.3635	0.0215015		10.5464	10.8142	10.6195	10.8002	10.8922	10.7972	8.48376	9.17539	9.01996	9.24307	9.35193	9.25601
ENSG00000007923	DNAJC11	-0.184374	0.0102767	-0.273042	6.68921e-05		12.2012	12.1266	12.175	12.0353	11.9971	11.9149	12.383	12.3927	12.4585	12.2163	12.1693	12.0247
ENSG00000007944	MYLIP ENSG00000007944	0.241154	0.0426007	0.0717596	0.607976		9.90495	9.74229	9.92833	10.0172	10.1271	10.1587	9.53202	9.76229	9.6259	9.85486	9.68513	9.59547
ENSG00000007952	NOX1	-0.738403	0.291417	-0.873765	0.210033		5.89836	5.1948	4.94424	5.3981	4.12405	4.37283	5.40658	4.87325	4.89977	4.87865	4.31842	3.53853
ENSG00000007968	E2F2	-0.823159	5.25826e-28	-1.4422	7.62782e-80		12.8543	12.8618	12.807	12.0382	12.0329	11.9836	12.0672	12.3391	12.2314	10.8244	10.8326	10.669
ENSG00000008018	PSMB1	-0.0860461	0.172668	-0.140008	0.0153575		13.3413	13.4394	13.3397	13.2922	13.244	13.3273	14.104	14.1698	14.2205	14.0613	14.0109	14.0038
ENSG00000008056	SYN1	-1.46764	9.21195e-09	-1.09057	4.15721e-05		13.1607	13.1542	13.1529	11.7192	11.6961	11.6521	9.00418	9.74378	9.52451	8.84304	8.12789	8.00918
ENSG00000008083	JARID2	-0.465532	2.59742e-09	0.184467	0.0275346		12.2151	12.2549	12.2547	11.7884	11.7466	11.7947	11.8729	12.1376	12.1007	12.1278	12.294	12.2516
ENSG00000008086	CDKL5	0.0101492	0.974112	1.26786	1.59049e-11		8.75392	7.97342	8.5429	8.58152	8.14124	8.63862	8.31999	8.44637	8.36435	9.7387	9.59873	9.56469
ENSG00000008118	CAMK1G	0.679722	0.457439	4.35564	7.61764e-09		11.3005	11.4708	11.3518	12.0816	12.0052	12.077	2.54335	4.61842	5.94133	8.94126	9.31627	9.00407
ENSG00000008128	CDK11A	0.0463163	0.922621	-0.195746	0.696064		6.62827	6.78527	6.51212	6.63549	6.90847	6.48897	5.1705	4.52239	4.94532	4.87865	4.39854	4.85982
ENSG00000008130	NADK	-0.168063	0.0415516	-0.159826	0.0517807		12.2582	12.2408	12.3225	12.1341	12.094	12.0907	12.1356	12.3432	12.2817	12.1463	12.1704	11.965
ENSG00000008196	TFAP2B	-1.34785	3.2477e-35	-2.7481	1.28221e-34		11.9652	11.9313	12.1094	10.7135	10.6009	10.6589	6.94146	7.4757	7.49329	4.98774	4.86128	4.42068
ENSG00000008256	CYTH3	0.332413	0.0103029	0.313211	0.017469		10.6402	10.5503	10.6876	10.9614	10.988	10.9268	9.8056	9.81644	10.2482	10.4025	10.3285	10.1021
ENSG00000008277	ADAM22	-1.63976	1.45106e-27	-0.771929	8.23785e-07		9.86669	9.66771	9.71648	8.07849	8.08116	8.22033	9.35593	8.93081	9.01195	8.37057	8.11609	8.52191
ENSG00000008282	SYPL1	-0.26368	3.62556e-05	-0.284258	9.7016e-06		12.6273	12.4895	12.534	12.254	12.2542	12.3539	12.0943	12.0177	12.0785	11.7982	11.7257	11.8136
ENSG00000008283	CYB561	0.410163	1.36589e-05	1.15832	1.95795e-54		8.69817	8.81118	8.75397	9.14938	9.23115	9.1007	11.022	11.023	11.1711	12.279	12.2518	12.1571
ENSG00000008294	SPAG9	0.856879	9.86653e-50	0.80096	1.81622e-45		12.0575	11.8903	11.9638	12.8509	12.7792	12.8533	12.9949	12.9759	12.954	13.8041	13.7132	13.8077
ENSG00000008300	CELSR3	-0.258632	0.168547	0.429377	0.00213176		7.35139	7.32927	7.37143	7.14017	6.93134	7.21811	9.42475	9.79091	9.47296	9.94893	10.0929	9.95638
ENSG00000008311	AASS	-1.40247	1.53837e-33	-1.03209	3.38029e-19		10.7114	10.604	10.8658	9.25557	9.18907	9.54143	11.1685	10.9631	10.9403	10.1099	9.88263	9.99383
ENSG00000008323	PLEKHG6	0.564439	0.419947	1.37603	0.133131		4.96705	5.38848	5.06087	5.48449	5.50047	5.95318	3.09988	2.84068	2	3.72717	3.71315	2.62694
ENSG00000008324	SS18L2	-0.657514	9.934e-07	-0.223615	0.119118		9.09349	9.02155	9.03868	8.16387	8.40087	8.6142	9.44572	9.28188	9.33646	9.15224	9.07855	9.16866
ENSG00000008382	MPND	-0.355696	0.0421506	-0.202043	0.286554		9.01351	8.98005	8.89157	8.6042	8.6962	8.52098	8.33641	8.80636	8.59261	8.13592	8.56551	8.44288
ENSG00000008394	MGST1	-0.0279091	0.965789	0.461548	0.283418		6.49501	5.38848	5.20302	6.2643	5.11738	5.72901	12.4229	12.6554	12.6801	13.0502	13.0301	13.0753
ENSG00000008405	CRY1	0.27708	0.00787883	0.861807	2.96017e-20		10.2965	10.1274	10.2329	10.412	10.4308	10.6399	10.7733	10.7196	10.9197	11.6474	11.5657	11.7783
ENSG00000008441	NFIX	-0.131063	0.343008	-1.28553	4.64895e-28		11.9605	12.0663	11.9123	11.8275	11.9259	11.7933	10.4482	10.8898	10.8277	9.3181	9.65282	9.36958
ENSG00000008513	ST3GAL1	3.03421	9.44183e-100	3.11508	1.81856e-97		9.3538	8.801	9.07842	12.126	12.1982	12.0297	7.78049	7.65056	8.18611	11.0313	11.1348	10.7497
ENSG00000008516	MMP25	0.500095	0.321279	-0.119817	0.869313		5.84458	5.79625	5.58702	6.48992	5.94452	6.14716	4.07088	4.52239	4.40837	3.9592	4.86128	3.66772
ENSG00000008517	IL32	3.49225	0.0331856	4.78395	0.0231891		5.01652	4.97103	5.20302	8.40447	8.39265	8.3833	2	2.26029	2	2	2	4.91291
ENSG00000008710	PKD1	-0.103455	0.39522	-0.175903	0.109382		11.321	11.4595	11.3627	11.3392	11.4322	11.0334	11.9419	11.9708	11.8626	11.7174	11.8622	11.6638
ENSG00000008735	MAPK8IP2	0.110266	0.782509	0.656024	0.0534956		9.2097	9.41762	9.15258	9.49811	9.35895	9.25341	5.34298	6.48246	7.06845	6.69158	7.52374	6.92558
ENSG00000008838	MED24	-0.179618	0.0108905	-0.263314	0.000113521		12.3272	12.4188	12.408	12.2429	12.149	12.2241	12.084	12.1444	12.196	11.95	11.9031	11.7791
ENSG00000008853	RHOBTB2	-0.233064	0.145753	-0.515539	0.000209021		8.95762	9.54503	9.42339	9.1992	9.06012	9.03171	10.545	10.6728	10.5112	9.94555	10.1533	10.0863
ENSG00000008869	HEATR5B	-0.0486195	0.593426	0.0948964	0.23383		10.8466	10.8451	10.9381	10.8768	10.8417	10.7653	11.1725	11.0847	11.1972	11.2234	11.235	11.2802
ENSG00000008952	SEC62	0.0393653	0.664492	0.0149954	0.882125		12.2296	12.0688	12.2945	12.3088	12.2198	12.1891	12.5414	12.5501	12.5301	12.5732	12.5877	12.5047
ENSG00000008988	RPS20	0.01544	0.798277	-0.341591	2.618e-15		14.8014	14.8294	14.7821	14.7912	14.8542	14.8134	14.9186	14.9932	14.9728	14.6292	14.6396	14.592
ENSG00000009307	CSDE1	-0.135813	0.0244812	-0.0870188	0.167921		15.3742	15.2864	15.3307	15.2018	15.1565	15.2262	15.8775	15.6998	15.7867	15.7279	15.672	15.7079
ENSG00000009335	UBE3C	0.013614	0.858872	0.0744286	0.229064		13.5479	13.508	13.5388	13.5754	13.5256	13.5342	13.2706	13.2477	13.3197	13.3846	13.2643	13.4086
ENSG00000009413	REV3L	-0.241756	0.0134258	0.079768	0.479494		11.5387	11.3263	11.5815	11.2603	11.187	11.2874	10.8453	11.071	11.0629	11.1081	10.9968	11.1215
ENSG00000009694	TENM1	-0.154534	0.206045	0.121454	0.243449		8.91911	8.77004	8.71297	8.51123	8.73571	8.69402	11.198	11.0528	11.0103	11.2023	11.2227	11.2064
ENSG00000009709	PAX7	-1.24122	1.70156e-66	-1.30258	1.26817e-72		12.2378	12.3792	12.3346	11.0414	11.0422	11.1519	12.2304	12.4119	12.347	10.962	11.0963	11.0313
ENSG00000009724	MASP2	-0.375547	0.42422	-0.0238925	0.978678		6.405	6.19893	6.19234	5.74	5.77788	6.19184	6.18194	5.92942	5.07392	5.94881	5.2548	6.02147
ENSG00000009780	FAM76A	-0.0317483	0.841434	0.349879	0.00367334		9.63292	9.62605	9.58794	9.52384	9.67912	9.54359	8.98347	9.10875	9.1052	9.23479	9.57306	9.4163
ENSG00000009790	TRAF3IP3	-1.77178	1.33653e-27	-0.383169	0.421478		10.6791	10.6224	10.73	9.11819	8.69953	8.89316	3.90461	4.52239	3.86121	4.76063	3.09719	3.06251
ENSG00000009830	POMT2	0.00653138	0.962404	0.422339	1.06968e-06		10.3263	10.325	10.3588	10.3356	10.4106	10.28	10.2216	10.2191	10.4183	10.7682	10.7153	10.6437
ENSG00000009844	VTA1	-0.411342	1.7497e-09	0.047184	0.582242		12.3617	12.2959	12.2381	11.8659	11.903	11.8956	12.1632	12.0794	12.1235	12.218	12.0429	12.2393
ENSG00000009950	MLXIPL	1.24278	1.1118e-13	-2.60147	0.00062709		8.39101	8.47379	8.47446	9.60644	9.64148	9.78871	3.24613	4.47187	3.76287	2.36608	2	3.06251
ENSG00000009954	BAZ1B	-0.051877	0.398378	-0.338252	1.844e-11		14.1095	14.0277	14.1381	14.0273	14.0269	14.0678	13.609	13.6057	13.6241	13.3068	13.2135	13.3021
ENSG00000010017	RANBP9	-0.226247	0.00300065	-0.0566025	0.528455		12.0769	11.8709	11.9796	11.7365	11.7348	11.7852	11.8516	11.6891	11.8334	11.7351	11.7669	11.7063
ENSG00000010030	ETV7	-1.64761	0.385853	0.715213	0.734094		4.80757	3.03735	2.89847	2.90108	2	3.41782	2	3.75389	2	3.72717	2.65048	3.06251
ENSG00000010072	SPRTN	-0.207369	0.0787097	-0.13273	0.26775		9.95973	9.80644	10.0497	9.62081	9.68081	9.89892	10.6098	10.5149	10.4522	10.4639	10.331	10.3865
ENSG00000010165	EEF1AKNMT	-0.0943613	0.196255	-0.139485	0.0362878		11.6418	11.6544	11.62	11.5617	11.5291	11.5421	12.3575	12.2687	12.2573	12.2281	12.1671	12.0681
ENSG00000010219	DYRK4	0.337137	0.0876057	0.310685	0.108857		7.55762	7.83399	7.6198	8.11956	8.00774	7.87474	7.67467	8.03249	7.88089	8.31408	8.14542	8.06303
ENSG00000010244	ZNF207	-0.0108177	0.901464	-0.128049	0.0490743		13.6772	13.6183	13.5569	13.5895	13.6293	13.603	13.0953	13.1926	13.2298	13.0836	12.9691	13.0813
ENSG00000010256	UQCRC1	0.0713464	0.426687	0.0924165	0.273367		13.0893	13.27	13.1722	13.2343	13.2524	13.2646	13.614	13.8006	13.7913	13.8837	13.879	13.7225
ENSG00000010270	STARD3NL	0.289987	0.000459453	0.54829	5.56044e-12		10.9505	10.976	10.845	11.2392	11.1133	11.2842	10.6514	10.5737	10.7238	11.1752	11.1472	11.2669
ENSG00000010278	CD9	3.52034	4.9841e-170	5.52531	6.18418e-80		7.91803	7.62682	7.66349	11.2664	11.1911	11.2463	3.71666	3.12852	4.12142	8.56356	8.59557	8.86952
ENSG00000010292	NCAPD2	-0.0947	0.0991874	-0.380328	1.96689e-13		14.3933	14.455	14.4542	14.3002	14.3363	14.3821	13.1914	13.1484	13.0766	12.7972	12.737	12.7437
ENSG00000010295	IFFO1	0.804308	6.95922e-07	0.320144	0.0672268		8.28397	8.83132	8.82166	9.44703	9.41479	9.53927	9.09143	8.9926	8.8144	9.09852	9.28763	9.45709
ENSG00000010310	GIPR	2.15796	0.000135866	2.51138	6.39893e-05		3.67002	4.92179	4.72609	6.31233	6.69787	6.43424	4.07088	2.48073	3.28466	5.18391	5.81792	5.01358
ENSG00000010318	PHF7	-0.42561	0.303957	-0.491349	0.234524		6.77922	6.56242	6.10448	6.41856	5.58943	6.16967	6.2	6.24738	5.94133	5.71496	5.29722	5.94705
ENSG00000010319	SEMA3G	-1.27418	0.0262204	-2.06748	0.000483893		5.97543	6.39209	6.47055	4.63339	4.65046	5.7884	5.05616	6.45672	5.40258	4.15903	4.31842	3.39662
ENSG00000010322	NISCH	-0.171707	0.100819	-0.10679	0.329132		11.1093	11.2976	11.0245	11.0685	11.0056	10.8435	11.2109	11.2442	11.1067	11.0883	11.145	11.0102
ENSG00000010361	FUZ	-0.407978	5.5445e-05	-0.819795	8.92828e-17		10.3804	10.6707	10.4737	10.1005	10.1008	10.1188	10.4753	10.4874	10.5705	9.56914	9.8039	9.70113
ENSG00000010404	IDS	1.33561	3.35824e-84	1.13553	1.55636e-62		11.3508	11.2473	11.3307	12.6419	12.6327	12.6592	11.6651	11.9104	11.7997	12.9824	12.9321	12.8743
ENSG00000010539	ZNF200 ENSG00000010539	-0.548452	1.5907e-05	-0.1736	0.240416		10.0634	9.93299	9.97243	9.45419	9.45875	9.41994	9.3937	9.28919	8.95185	9.03321	8.94484	9.16866
ENSG00000010610	CD4	2.39317	0.113948	-1.43646	0.264702		2.62812	2	2.51808	4.16023	2	3.41782	5.05616	5.02113	4.12142	4.56325	3.09719	2.62694
ENSG00000010626	LRRC23	0.443131	0.134097	-0.090973	0.818765		7.85143	7.34803	7.83162	7.97286	8.01846	8.37364	6.04874	6.6622	6.3327	5.83662	6.2653	6.64087
ENSG00000010704	HFE	-0.171371	0.159713	-0.164605	0.183029		9.83429	9.80983	9.73123	9.55745	9.57041	9.73311	9.5515	9.29828	9.50943	9.28107	9.32655	9.2688
ENSG00000010803	SCMH1	-0.0878565	0.610942	0.258984	0.0743973		10.6412	10.6444	10.7293	10.488	10.5848	10.6767	10.6013	11.1822	11.213	11.2421	11.3635	11.2418
ENSG00000010810	FYN	0.0115084	0.949628	0.631939	4.90944e-08		10.6022	10.5823	10.4064	10.5216	10.5164	10.5927	10.3636	10.7484	10.866	11.3748	11.2938	11.245
ENSG00000010818	HIVEP2	1.50427	8.09573e-74	1.03005	1.17897e-35		9.6912	9.57719	9.60405	11.1233	11.1828	11.0623	9.83191	9.91901	9.8475	10.9264	10.9741	10.775
ENSG00000010932	FMO1	-1.34805	0.0722109	-0.184609	0.841137		5.39878	4.52006	5.16878	3.5616	3.65968	4.52025	5.46749	5.08975	4.19868	3.9592	4.47444	5.60381
ENSG00000011007	ELOA	-0.288177	2.94942e-05	-0.206531	0.00338499		12.8726	12.7763	12.7883	12.5854	12.5182	12.4681	12.7704	12.9084	12.851	12.7281	12.6311	12.5499
ENSG00000011009	LYPLA2	0.464195	9.31276e-07	0.126458	0.241329		11.8222	12.025	11.6813	12.3546	12.3801	12.1969	11.9705	11.9756	11.9172	12.0696	12.1962	11.9686
ENSG00000011021	CLCN6	-0.251558	0.0105024	-0.0464617	0.690765		10.2443	10.0393	9.98479	9.9029	9.79588	9.82284	10.4827	10.545	10.5669	10.4401	10.5119	10.5036
ENSG00000011028	MRC2	0.633406	0.00497746	0.788287	0.000305838		10.9377	11.0021	11.2434	11.7001	11.7812	11.6131	11.7933	12.6132	12.7136	13.1528	13.337	13.1498
ENSG00000011105	TSPAN9	1.61842	6.49494e-49	2.77838	2.64534e-132		10.1337	10.4669	10.1442	11.8875	11.9323	11.7906	8.6275	9.00375	8.59975	11.5367	11.4872	11.5527
ENSG00000011114	BTBD7	-0.22538	0.00147931	-0.30436	4.82418e-06		11.1535	11.1235	11.0692	10.9664	10.8012	10.8976	11.8402	11.891	11.7981	11.5423	11.5334	11.5438
ENSG00000011132	APBA3	0.306818	0.0258738	-0.30753	0.02604		9.30486	9.57918	9.34313	9.72505	9.7548	9.67529	9.33769	9.63891	9.53758	9.14047	9.37934	9.07858
ENSG00000011143	MKS1	-0.172821	0.209412	-0.533546	4.98534e-06		9.30237	9.5612	9.36976	9.23702	9.20324	9.28983	10.3022	10.1025	10.0746	9.76001	9.63225	9.4924
ENSG00000011198	ABHD5	1.03725	7.21467e-17	1.09283	4.10605e-22		8.309	8.28224	8.34626	9.32746	9.37989	9.31529	10.2565	9.77667	10.0822	11.1328	11.085	11.2017
ENSG00000011201	ANOS1	-2.03973	0.107965	0	1		4.80757	4.87081	4.28937	2.51978	3.76528	3.08035	2	2	2	2	2	2
ENSG00000011243	AKAP8L	-0.324536	0.000389758	-0.469149	1.07887e-07		11.3711	11.4029	11.3112	11.15	11.0076	10.9465	11.748	11.5078	11.6054	11.2592	11.1253	11.0749
ENSG00000011258	MBTD1	-0.955511	1.92499e-29	-0.907167	1.13929e-28		10.6714	10.5754	10.7519	9.72948	9.75319	9.66344	11.4136	11.4568	11.4541	10.6683	10.48	10.4519
ENSG00000011260	UTP18	-0.381652	8.5747e-07	-0.488191	1.11071e-10		12.1725	12.0627	12.134	11.7713	11.6365	11.8145	12.4956	12.4556	12.6424	12.1263	11.9792	12.0269
ENSG00000011275	RNF216	-0.263076	3.70369e-06	-0.0303041	0.691404		12.6903	12.7661	12.774	12.4683	12.5288	12.4449	11.4537	11.5335	11.5134	11.4964	11.4803	11.4346
ENSG00000011295	TTC19	-0.278086	0.0225221	0.470718	4.31846e-05		11.0089	10.9089	10.9394	10.6719	10.6133	10.7392	10.2737	10.564	10.7955	11.0424	11.0835	10.9598
ENSG00000011304	PTBP1	-0.0392031	0.648578	-0.300364	6.2796e-06		14.7641	14.8664	14.7994	14.8276	14.811	14.6702	14.9314	15.0011	15.0191	14.7053	14.7626	14.5782
ENSG00000011332	DPF1	-0.65505	2.2132e-06	-0.423315	0.00875058		10.6062	10.8476	10.7315	9.96807	10.2263	10.0293	8.03312	8.22019	8.59618	7.8338	7.93987	7.87514
ENSG00000011347	SYT7	0.271586	0.419734	2.71116	1.62535e-23		6.67524	6.87855	6.01092	6.86754	6.82544	6.7651	5.27644	6.00243	5.58631	8.34517	8.30465	8.15405
ENSG00000011376	LARS2	-0.145368	0.0636131	-0.462114	1.03737e-11		11.0196	11.1036	11.0046	10.8445	10.9708	10.8755	12.043	12.042	12.1288	11.6788	11.5428	11.6056
ENSG00000011405	PIK3C2A	0.0179508	0.867657	0.106234	0.216277		11.9711	11.735	11.9074	11.8517	11.9091	11.9166	12.003	11.8973	11.8759	12.1007	11.9877	12.0069
ENSG00000011422	PLAUR	3.20083	5.68326e-156	4.08583	1.36041e-279		8.26363	8.66547	8.25126	11.5956	11.6212	11.5528	9.13902	9.62886	9.41545	13.5281	13.5709	13.3546
ENSG00000011426	ANLN	0.568538	7.39449e-14	0.503713	5.42473e-11		13.7348	13.6401	13.6968	14.2526	14.2669	14.259	12.9303	12.6869	12.6402	13.3526	13.1882	13.239
ENSG00000011451	WIZ	-0.146055	0.155153	-0.45868	3.32651e-07		12.7377	12.8434	12.7399	12.7107	12.6894	12.4726	13.2281	13.422	13.5073	12.9188	13.0378	12.8321
ENSG00000011454	RABGAP1	-0.235476	6.96902e-05	-0.2808	3.85292e-06		12.5346	12.4831	12.5636	12.3144	12.2369	12.3244	11.551	11.5812	11.6054	11.2728	11.2614	11.36
ENSG00000011465	DCN	-0.921108	0.0114443	-1.76694	4.93756e-10		6.02462	5.59106	5.56085	4.63339	5.03531	5.04344	8.11155	8.7251	8.89205	6.57403	7.24906	6.73233
ENSG00000011478	QPCTL	-0.821631	9.24713e-06	-0.170833	0.427111		9.47819	9.17915	9.00753	8.58804	8.42926	8.20951	9.15994	9.76753	9.74337	9.31287	9.45155	9.47043
ENSG00000011485	PPP5C	-0.0423123	0.631552	-0.000648975	1		12.5797	12.7053	12.5453	12.5888	12.5855	12.5325	12.5272	12.5976	12.712	12.6064	12.6613	12.5715
ENSG00000011523	CEP68	0.0301204	0.859964	0.212216	0.0959819		9.80995	9.7476	9.38475	9.66311	9.74192	9.65349	10.5092	10.7825	10.7472	10.9161	10.9268	10.8458
ENSG00000011566	MAP4K3 ENSG00000011566	-0.0770601	0.411873	0.571728	6.20802e-15		10.7747	10.6453	10.68	10.6788	10.5315	10.6569	11.1094	10.9699	10.9921	11.5804	11.5835	11.6226
ENSG00000011590	ZBTB32	6.59393	3.27074e-14	0.539653	0.639685		2	3.03735	2	7.09511	7.06143	7.00932	2.75362	2.48073	2.56438	2.65782	2.65048	3.06251
ENSG00000011638	TMEM159 ENSG00000011638	0.475514	0.376193	-0.142984	0.803121		5.57422	5.3141	4.62867	5.66799	4.75672	6.19184	6.44687	6.93821	6.79752	6.3056	6.32802	7.04931
ENSG00000011677	GABRA3	0.68484	0.377764	1.05734	0.224928		5.36098	4.38124	4.81735	5.66799	5.40567	5.46348	2.54335	3.91384	2.56438	4.33452	3.71315	3.39662
ENSG00000012048	BRCA1 ENSG00000012048	-0.453513	5.84375e-08	-0.476381	4.90185e-08		12.733	12.555	12.672	12.1368	12.2108	12.2567	11.092	10.8177	10.8414	10.478	10.4285	10.4338
ENSG00000012061	ERCC1	1.03593	1.22724e-35	0.155409	0.098538		11.0703	11.1531	11.0854	12.1068	12.1816	12.1243	11.6231	11.8437	11.9437	11.9895	12.03	11.8705
ENSG00000012124	CD22	3.73424	4.47288e-05	0	1		2	3.63455	3.44794	5.48449	6.22925	6.62551	2	2	2	2	2	2
ENSG00000012171	SEMA3B	1.43705	0.00868623	1.42162	0.00360572		4.34813	4.05567	3.66003	5.10272	5.70011	4.71649	5.27644	4.70846	4.85274	6.52057	6.46458	5.66699
ENSG00000012174	MBTPS2	-0.176848	0.0516805	0.288421	0.000820999		11.8717	11.8538	11.8318	11.6751	11.6395	11.7123	11.1034	11.3274	11.3907	11.6691	11.4843	11.5417
ENSG00000012211	PRICKLE3	0.464696	0.000613925	0.103435	0.532364		10.1365	10.4245	10.3026	10.7747	10.911	10.5601	9.7143	9.55342	9.41748	9.55812	9.8739	9.55429
ENSG00000012232	EXTL3	0.842184	8.7791e-22	0.581732	5.62505e-11		11.5566	11.7368	11.7448	12.5101	12.517	12.5438	11.6841	12.0377	11.9374	12.4916	12.5246	12.4077
ENSG00000012660	ELOVL5	-0.126088	0.0749742	0.0685801	0.363571		12.7214	12.6051	12.6876	12.5086	12.4997	12.6278	12.7439	12.6096	12.6158	12.7091	12.747	12.7223
ENSG00000012817	KDM5D ENSG00000012817	-0.42639	0.244108	-0.261499	0.504582		11.9193	11.9464	12.0451	11.581	11.5656	11.4877	9.15068	7.85659	8.25103	8.39058	8.38552	7.98459
ENSG00000012822	CALCOCO1	0.844461	7.12721e-22	1.00147	2.62726e-30		10.5113	10.7557	10.6297	11.4702	11.4079	11.555	10.4491	10.3499	10.5206	11.549	11.3654	11.4001
ENSG00000012963	UBR7	-0.347512	9.93285e-06	0.122169	0.145302		11.1227	11.0437	11.0564	10.8093	10.7231	10.6429	11.7372	11.8545	11.9559	12.003	11.9533	11.965
ENSG00000012983	MAP4K5	0.837952	7.13634e-20	0.859171	1.20078e-21		10.7711	10.5664	10.7395	11.6189	11.3982	11.5688	11.5514	11.3542	11.4507	12.385	12.1782	12.3649
ENSG00000013016	EHD3	1.11952	5.69721e-15	1.44236	2.40375e-28		7.9115	7.70167	7.84795	9.02997	8.99377	8.73988	9.17371	8.98586	8.93219	10.6601	10.4141	10.3131
ENSG00000013275	PSMC4	0.158039	0.0083293	-0.143741	0.0185331		14.3826	14.4501	14.3593	14.5366	14.6103	14.5189	13.2744	13.2577	13.3094	13.1438	13.2104	13.0525
ENSG00000013288	MAN2B2	0.677751	5.78551e-14	1.0672	4.68943e-32		10.3421	10.4078	10.3435	11.0731	11.0734	10.9723	9.65661	9.71555	9.77682	10.7787	10.9268	10.6209
ENSG00000013306	SLC25A39	0.319396	5.98229e-05	0.225185	0.00548617		12.3364	12.5638	12.3907	12.7399	12.7636	12.7546	12.992	12.9102	12.9564	13.1748	13.3008	13.0485
ENSG00000013364	MVP	4.1895	7.00508e-220	4.46169	2.71389e-302		7.09923	7.28127	6.98528	11.4172	11.3587	11.0079	8.29079	8.01495	8.08799	12.6056	12.6709	12.4443
ENSG00000013374	NUB1	0.219062	0.00219908	0.195188	0.0084569		11.9374	11.9113	11.9058	12.1441	12.1973	12.0658	11.1325	11.0142	11.2083	11.3469	11.323	11.2732
ENSG00000013375	PGM3	0.829619	5.47505e-39	0.945921	1.09276e-49		11.3435	11.171	11.2869	12.0871	12.081	12.1246	10.9146	10.9903	11.0381	11.9207	11.9408	11.9175
ENSG00000013392	RWDD2A	0.281358	0.227443	0.379487	0.094358		8.82506	8.91234	8.79103	9.0631	8.90124	9.36735	8.23056	7.64487	8.15252	8.69807	8.04319	8.39703
ENSG00000013441	CLK1	0.44211	0.00232437	0.142603	0.379881		9.92614	9.71545	9.91031	10.2549	10.3073	10.3208	11.0713	10.5519	10.4542	10.8499	10.8874	10.845
ENSG00000013503	POLR3B	-0.453761	5.67418e-06	-0.505283	1.71319e-07		10.7067	10.8533	10.6747	10.1209	10.4447	10.3006	11.4635	11.4548	11.6529	11.0257	11.0048	11.0351
ENSG00000013523	ANGEL1	-0.186413	0.0270467	-0.6655	3.69938e-19		10.6372	10.721	10.7727	10.4749	10.5174	10.5865	11.4991	11.6374	11.6292	10.9057	10.9912	10.8779
ENSG00000013561	RNF14	0.0287391	0.779126	0.455241	7.94549e-10		10.9796	10.9887	11.0166	11.0491	10.9777	11.0441	10.861	10.9659	11.0667	11.4482	11.3453	11.4671
ENSG00000013563	DNASE1L1	0.156264	0.502571	0.647368	0.000826309		8.67909	8.70603	8.63358	8.876	8.91851	8.67448	7.9608	8.48191	8.13788	8.82845	9.15551	8.50039
ENSG00000013573	DDX11	-0.188652	0.0307297	-0.635418	1.53033e-15		12.0601	12.2257	12.1015	11.9221	12.0226	11.8778	12.2337	12.092	12.0654	11.453	11.6116	11.4209
ENSG00000013583	HEBP1	0.509358	2.26202e-06	0.215377	0.0663013		10.4462	10.6185	10.2109	10.9545	10.9081	10.9619	10.171	10.3887	10.3554	10.5364	10.5725	10.4586
ENSG00000013588	GPRC5A	8.11865	0	5.98382	4.63646e-187		4.91583	5.06475	4.62867	12.7559	12.7976	12.7642	4.21995	4.41951	4.53293	10.0052	10.1344	10.0992
ENSG00000013619	MAMLD1	6.66253	0.00304558	2.75659	0.168108		2	2	2	4.29384	4.12405	4.94247	4.59236	2	2	5.83662	5.63155	5.35794
ENSG00000013725	CD6	6.11847	1.52193e-05	0	1		2	2	2.51808	5.3981	5.58943	5.7884	2	2	2	2	2	2
ENSG00000013810	TACC3	-0.305923	6.14933e-06	-0.370678	2.93532e-08		13.6206	13.7499	13.7137	13.4532	13.4037	13.3088	13.4517	13.4147	13.3458	13.0282	13.1213	12.9481
ENSG00000014123	UFL1	-0.0830347	0.363465	-0.0234216	0.823056		11.1354	11.0722	11.0739	11.0573	10.898	11.072	11.1754	11.2133	11.2458	11.0967	11.2151	11.2483
ENSG00000014138	POLA2	-0.416918	9.06545e-05	-0.46015	2.69713e-05		9.9326	9.95304	9.86558	9.42353	9.42289	9.65349	9.38583	9.469	9.47878	8.93786	9.06019	8.96375
ENSG00000014164	ZC3H3	0.188826	0.0746885	-0.118435	0.305455		11.3682	11.6713	11.4917	11.7923	11.7542	11.5539	10.5245	10.4339	10.3722	10.3175	10.3762	10.2857
ENSG00000014216	CAPN1	0.775664	6.75609e-20	1.03724	4.38753e-35		12.4431	12.6969	12.5451	13.3831	13.3863	13.2483	12.4272	12.6004	12.6621	13.6096	13.6964	13.4974
ENSG00000014257	ACP3	-0.489101	4.11503e-05	-1.39652	4.29409e-33		10.2221	10.3988	10.44	9.77875	9.9881	9.83522	10.2271	10.4536	10.4931	9.11965	9.05711	8.82866
ENSG00000014641	MDH1	-0.0816561	0.292227	-0.223222	0.000657601		12.0265	12.0348	12.0445	11.849	11.939	12.0673	13.5617	13.6436	13.6724	13.4244	13.3625	13.4227
ENSG00000014824	SLC30A9	-0.154532	0.00874368	0.311191	1.87339e-08		11.9152	11.8632	11.9181	11.7147	11.7839	11.7351	11.6897	11.6877	11.7143	12.056	11.9755	11.9915
ENSG00000014914	MTMR11	1.74169	2.27561e-37	1.78081	1.00063e-37		7.60691	7.78664	7.7928	9.5441	9.50712	9.30007	7.50344	7.34845	7.4701	9.06779	9.23131	9.284
ENSG00000014919	COX15	-0.557123	8.17792e-10	-0.0985099	0.356857		11.1241	10.9478	10.9702	10.4147	10.3859	10.5749	10.9092	10.8789	11.0885	10.8688	10.8144	10.9043
ENSG00000015133	CCDC88C	-0.464217	0.000291261	-0.737512	7.78623e-10		9.87342	10.0986	10.0308	9.55246	9.57041	9.50206	10.9458	11.3282	11.2481	10.5697	10.5164	10.2357
ENSG00000015153	YAF2	-0.123882	0.380137	0.0500619	0.748329		9.88011	9.7669	9.80972	9.63819	9.66555	9.78324	9.68894	9.67705	9.48457	9.65847	9.47714	9.84979
ENSG00000015171	ZMYND11	-0.0111149	0.884982	-0.0833634	0.136918		11.4914	11.4051	11.4338	11.4547	11.411	11.4312	12.6274	12.6336	12.6069	12.5461	12.5424	12.5299
ENSG00000015285	WAS	-2.11049	1.49228e-14	-1.48349	2.65397e-06		8.48187	8.93423	8.8299	6.34349	6.99785	6.67356	6.21784	6.71746	7.13875	4.98774	5.49242	5.50352
ENSG00000015413	DPEP1 ENSG00000015413	0.297992	0.589468	1.24199	0.0272104		5.92451	5.82331	6.32265	6.12779	6.57255	6.23517	3.24613	4.30873	3.28466	4.87865	4.14344	4.91291
ENSG00000015475	BID	0.155951	0.102377	-0.126093	0.196694		10.8804	10.9585	11.0934	11.0162	11.1703	11.2182	10.9769	10.8606	10.919	10.7519	10.8433	10.7839
ENSG00000015479	MATR3	-0.332693	0.559343	-0.469752	0.384486		5.81693	6.33681	5.97173	5.83075	6.21067	4.88921	6.47681	5.6852	5.26566	5.3967	5.52848	5.46848
ENSG00000015532	XYLT2	0.399898	1.86449e-05	1.86762	1.884e-103		10.4451	10.6098	10.5329	10.9155	10.9948	10.8764	10.4311	10.6735	10.4834	12.4149	12.5013	12.2711
ENSG00000015568	RGPD5	0.1912	0.205455	0.0927007	0.570026		12.8196	12.685	12.8083	12.9318	12.9058	13.0485	12.9617	12.3844	12.2977	12.714	12.5866	12.7111
ENSG00000015592	STMN4	0.616752	0.000766665	-0.350722	6.76409e-05		5.73063	6.13555	5.50705	6.47593	6.03176	6.59257	11.9685	11.9172	11.9862	11.651	11.5782	11.5914
ENSG00000015676	NUDCD3	-0.108999	0.172849	0.0338909	0.714672		12.7284	12.833	12.7101	12.6372	12.723	12.5834	12.0187	12.1271	12.156	12.1259	12.216	12.0611
ENSG00000016082	ISL1	-0.915842	6.92882e-09	-1.01139	1.14077e-09		9.30237	9.40871	9.17647	8.31692	8.40496	8.44919	8.4197	8.6813	8.58903	7.2023	7.69216	7.75669
ENSG00000016402	IL20RA	-0.939876	0.352119	1.73377	0.208153		4.80757	5.38848	4.81735	3.45151	3.95579	4.94247	2	2.84068	2	2.65782	3.4378	2.62694
ENSG00000016490	CLCA1	-0.14757	0.454108	1.17377	1.86935e-05		9.65651	9.6527	9.61998	9.44164	9.52226	9.52407	4.21995	4.24997	5.30112	5.35658	5.98295	5.69757
ENSG00000016864	GLT8D1	-0.12727	0.158283	0.000882217	1		10.9552	10.8745	10.8409	10.6977	10.769	10.8232	10.1641	10.2597	10.3039	10.2493	10.1847	10.2969
ENSG00000017260	ATP2C1	-0.0286854	0.827049	0.165719	0.109593		11.7422	11.7202	11.8056	11.6967	11.6417	11.8393	12.2912	11.9222	12.1207	12.3317	12.1948	12.3229
ENSG00000017427	IGF1	-0.127239	0.57011	-0.535952	0.00717115		8.73188	8.5768	8.67077	8.34798	8.5487	8.69402	7.42113	7.96559	7.73291	7.25781	7.24906	7.09597
ENSG00000017483	SLC38A5	-0.0819361	0.29193	-0.143587	0.635937		13.4554	13.5384	13.4915	13.4381	13.4271	13.3745	4.59236	5.44442	5.19199	4.33452	5.3785	5.10768
ENSG00000017797	RALBP1	-0.21319	5.46708e-05	-0.138293	0.0091468		12.1536	12.1926	12.2303	11.9616	12.0072	11.9705	12.8691	12.9314	12.9338	12.7462	12.7867	12.7875
ENSG00000018189	RUFY3	-0.0134942	0.942169	0.193934	0.157898		10.5992	10.3762	10.3046	10.3991	10.3745	10.4791	9.98819	9.73309	9.82787	9.8276	10.2169	10.0674
ENSG00000018236	CNTN1	-0.0246886	0.901717	0.423584	0.00286061		9.80115	9.84822	10.0972	9.95047	9.7912	9.94695	9.78481	9.63748	9.54869	10.3188	10.0594	9.82749
ENSG00000018408	WWTR1	-0.264954	0.00369912	1.01895	2.31253e-34		11.9362	11.8583	11.7905	11.5654	11.5546	11.672	11.5711	11.8829	11.8622	12.8385	12.8026	12.7492
ENSG00000018510	AGPS	0.543176	4.4359e-17	0.171703	0.011904		11.5773	11.4889	11.6896	12.1418	12.0649	12.1842	12.5312	12.5139	12.4641	12.687	12.659	12.6789
ENSG00000018610	STEEP1	-0.142169	0.199765	-0.0767487	0.511989		10.6559	10.7827	10.7219	10.6027	10.5031	10.6297	10.9782	10.8982	10.6705	10.8308	10.8235	10.6767
ENSG00000018625	ATP1A2	6.43818	4.26636e-05	7.04829	5.61676e-06		2	2	2	4.01298	4.12405	4.71649	2	2	2	4.33452	5.3785	3.89585
ENSG00000018699	TTC27	-0.0291853	0.758369	-0.137989	0.069898		11.2696	11.2048	11.2613	11.1891	11.2594	11.1999	11.514	11.5438	11.6696	11.5015	11.3741	11.4397
ENSG00000018869	ZNF582	-0.443415	0.136476	0.527153	0.229007		8.32382	7.86688	7.68182	7.52696	7.54932	7.56236	4.07088	4.61842	3.95326	4.87865	4.7435	4.42068
ENSG00000019102	VSIG2	-0.562957	0.40411	-1.98446	0.00136593		6.45967	6.3179	6.53918	5.36811	6.05277	6.19184	5.40658	5.94802	6.13067	2.90036	3.09719	5.19601
ENSG00000019144	PHLDB1	0.687538	1.95119e-09	0.620491	6.32826e-08		10.8871	10.8615	10.8658	11.6057	11.5977	11.4651	10.566	10.9886	11.0687	11.432	11.6356	11.4543
ENSG00000019169	MARCO	4.45397	2.37888e-52	3.20769	0.0443048		5.11065	4.64669	4.90317	9.2678	9.3118	8.83449	2	2	2	2	3.09719	2
ENSG00000019186	CYP24A1	-1.07722	5.86365e-06	-1.60848	2.4546e-11		9.90331	9.66585	9.97491	8.62971	8.90702	8.80244	9.47938	8.47872	8.55637	7.59606	7.01494	7.3189
ENSG00000019485	PRDM11	-0.0873245	0.507295	-0.0433346	0.758739		10.5015	10.7792	10.5971	10.5817	10.583	10.4609	10.3505	10.5473	10.5823	10.4616	10.5671	10.3229
ENSG00000019505	SYT13	0.145618	0.657472	-1.49961	0.455883		7.6701	7.71618	7.66349	7.62531	7.84865	7.98674	2	2.48073	2	2	2	2
ENSG00000019549	SNAI2	3.41745	4.82325e-64	0.737749	5.05476e-05		6.16286	5.45921	5.97173	9.45061	9.11109	9.06812	8.6991	8.59541	8.73881	9.37695	9.14684	9.66095
ENSG00000019991	HGF	1.98701	0.171461	2.22104	0.35624		4.42342	2	3.19921	4.01298	5.64583	5.1378	2	2	2	2.65782	2	2
ENSG00000019995	ZRANB1	-0.379946	2.62801e-07	0.0391545	0.682046		10.7282	10.7887	10.8051	10.3414	10.387	10.4598	10.4368	10.4905	10.5112	10.5195	10.4835	10.5525
ENSG00000020129	NCDN	0.112534	0.339479	-0.127541	0.256235		11.0466	11.3357	11.2048	11.3876	11.3256	11.2196	11.781	11.9027	11.8368	11.7593	11.8355	11.5295
ENSG00000020181	ADGRA2	-0.427073	0.00159053	-1.26238	7.26957e-24		10.9928	11.28	11.1711	10.7524	10.7595	10.6658	11.9679	12.4162	12.4548	10.9401	11.2357	10.9068
ENSG00000020256	ZFP64	-0.0830756	0.536724	-0.0795417	0.546916		10.9974	11.118	11.0154	11.1007	10.8892	10.8823	10.714	11.1164	11.0421	10.8883	10.8961	10.882
ENSG00000020426	MNAT1	-0.0791512	0.512686	-0.218044	0.0304694		9.72508	9.62413	9.64977	9.60804	9.63278	9.5175	10.0678	10.1654	10.284	9.95902	10.0045	9.90816
ENSG00000020577	SAMD4A	3.34531	6.49494e-49	2.76141	1.24306e-34		6.24817	6.13555	7.00483	9.84692	9.84789	9.75002	6.12636	6.80169	7.10904	9.52003	9.33676	9.48146
ENSG00000020633	RUNX3	-0.408466	2.07448e-07	-0.158014	0.0613164		11.7134	11.7265	11.8325	11.4195	11.3571	11.2706	12.0326	12.1539	11.9132	11.8614	11.9236	11.8515
ENSG00000020922	MRE11	-0.48669	8.21624e-10	-0.421535	1.26958e-07		11.7887	11.6833	11.7796	11.212	11.2701	11.3135	11.8239	11.5756	11.6178	11.2748	11.2846	11.2057
ENSG00000021300	PLEKHB1	-0.47241	0.171265	-0.18234	0.645903		7.40809	7.80712	7.53496	6.93045	6.84965	7.52792	6.46192	6.86179	7.02668	6.24096	6.34834	7.11875
ENSG00000021355	SERPINB1	-0.0861372	0.944725	0.632483	0.385226		3.24115	3.86042	2.51808	2.51978	2.56548	4.11891	8.07776	8.67852	8.98222	9.38195	9.14973	9.2196
ENSG00000021574	SPAST	-0.496083	6.79223e-09	-0.544943	1.27976e-10		11.5318	11.3504	11.476	10.9826	10.9921	10.9009	11.5977	11.6066	11.4939	11.0217	10.8822	11.1522
ENSG00000021645	NRXN3	5.78735	0.00285727	6.38354	0.000804563		2	2	2	2.51978	3.54573	4.654	2	2	2	3.10794	5.07142	3.39662
ENSG00000021762	OSBPL5	-0.0430644	0.86751	0.311201	0.16766		8.23256	8.44793	8.47446	8.44094	8.39676	8.18762	6.79467	7.09666	6.77247	7.00878	7.42197	7.14118
ENSG00000021776	AQR	-0.149077	0.006916	-0.234404	8.01731e-06		12.3247	12.262	12.3469	12.1537	12.1786	12.1563	12.4862	12.4931	12.5087	12.3098	12.2474	12.2269
ENSG00000021826	CPS1	-0.289461	0.189621	-0.514515	0.000717017		6.44168	6.71474	7.11685	6.23136	6.93134	6.27724	11.1401	10.975	11.0223	10.5686	10.4661	10.565
ENSG00000022267	FHL1	0.00798525	0.964805	-0.381727	0.00120453		11.7695	11.7732	11.8024	11.7702	11.7107	11.8838	11.1862	11.5339	11.7464	11.0982	11.1942	11.0822
ENSG00000022277	RTF2	0.0859646	0.235812	0.0753635	0.303338		12.1449	12.1502	12.1326	12.2796	12.1594	12.2435	11.8022	11.8874	11.8443	11.9168	11.9938	11.8477
ENSG00000022355	GABRA1	-1.11034	0.13198	-0.636156	0.65621		5.87172	5.92678	5.93145	5.13869	4.12405	5.22637	2	2.84068	2.96901	2	3.09719	2
ENSG00000022567	SLC45A4	0.035755	0.845201	0.703784	1.49513e-06		9.73064	10.032	9.9116	9.93522	9.91397	9.94858	7.98184	7.53227	7.59682	8.46322	8.34059	8.42014
ENSG00000022840	RNF10	0.507426	8.53221e-34	0.501358	1.44935e-33		13.059	13.0514	13.0536	13.5645	13.5751	13.5458	13.312	13.3416	13.3384	13.8347	13.8672	13.793
ENSG00000022976	ZNF839	-0.76416	3.20847e-06	-0.260522	0.135683		8.70573	8.64665	8.50566	7.73512	7.91325	7.9482	8.78537	9.28004	8.92368	8.76089	8.79006	8.71366
ENSG00000023041	ZDHHC6	0.387524	0.0003168	0.33037	0.00231574		10.797	10.8058	10.7698	11.1188	11.2088	11.204	11.044	10.6151	10.7229	11.2241	11.0528	11.1229
ENSG00000023171	GRAMD1B	-0.151731	0.00383796	0.617184	3.42721e-38		12.7252	12.7207	12.7734	12.6036	12.5325	12.6283	12.7294	12.741	12.7487	13.3915	13.3443	13.3337
ENSG00000023191	RNH1	0.0728641	0.532704	0.267814	0.0055063		12.2045	12.4354	12.257	12.4552	12.4409	12.216	12.5383	12.7233	12.8041	12.9783	13.0105	12.8899
ENSG00000023228	NDUFS1	-0.235763	4.9827e-05	-0.0333915	0.644955		13.1586	13.1442	13.1671	12.9607	12.8849	12.9163	13.1926	13.2631	13.3152	13.23	13.1523	13.2878
ENSG00000023287	RB1CC1	0.437964	6.8345e-05	0.249824	0.0305083		11.7279	11.5997	11.899	12.122	12.1331	12.2949	11.9695	11.7407	11.6517	12.045	11.8876	12.1817
ENSG00000023318	ERP44	0.2999	0.0318705	0.728418	1.42319e-08		11.0812	10.9478	11.0646	11.2785	11.3017	11.4124	11.2153	10.5655	10.7978	11.6859	11.609	11.5364
ENSG00000023330	ALAS1	0.716225	1.73062e-12	2.20723	1.38062e-109		11.8797	11.9456	11.8623	12.5821	12.633	12.6201	10.4089	10.9464	10.7131	12.9679	12.9148	12.8494
ENSG00000023445	BIRC3	6.17233	2.64414e-75	-0.090139	0.802352		3.06426	4.38124	3.66003	9.57724	9.43294	9.46158	5.94546	6.26232	6.18863	5.61647	5.98295	6.43847
ENSG00000023516	AKAP11	-0.316794	0.00126665	0.191832	0.0648673		12.4493	12.2279	12.3303	12.0227	11.8946	12.1393	11.6849	11.4056	11.4867	11.6793	11.6718	11.8101
ENSG00000023572	GLRX2	0.248503	0.0698873	0.218797	0.101849		9.59678	9.63944	9.77172	9.95553	9.75319	10.0369	10.7482	10.387	10.3669	10.6466	10.726	10.8113
ENSG00000023608	SNAPC1	1.00076	6.52882e-13	0.800867	3.55684e-09		7.91803	8.10609	7.92691	8.76818	9.02866	9.11237	8.48007	8.55957	8.36435	9.29971	9.24763	9.24829
ENSG00000023697	DERA	-0.410806	3.52435e-08	-0.297694	0.000150792		11.4936	11.382	11.4553	10.9539	11.0912	11.0555	10.6782	10.7902	10.7632	10.5184	10.4068	10.4167
ENSG00000023734	STRAP	0.0404878	0.491852	0.177108	0.000257691		14.1748	14.1359	14.1727	14.1891	14.1808	14.235	13.8658	13.7565	13.8017	14.0108	13.9704	13.9755
ENSG00000023839	ABCC2	2.86848	3.61788e-26	1.28712	5.64087e-05		6.73557	6.11379	6.08625	9.02997	9.29206	9.1007	5.73859	4.94908	4.53293	6.28438	6.15428	6.57651
ENSG00000023892	DEF6	-0.48137	0.283356	-0.60337	0.0456759		4.26869	5.15274	4.98418	4.22859	4.53576	4.58868	7.78049	8.59246	8.61744	7.67974	7.79936	7.86843
ENSG00000023902	PLEKHO1	0.448825	9.1397e-09	0.34457	1.05022e-05		11.2999	11.4708	11.3547	11.7795	11.8939	11.7992	11.7052	11.8889	11.8678	12.1783	12.2315	12.0888
ENSG00000023909	GCLM	0.266235	0.00770617	0.201156	0.0435749		10.1112	10.195	10.3183	10.5385	10.3921	10.497	10.7573	10.9625	10.8201	11.1453	11.0334	10.9677
ENSG00000024048	UBR2	-0.091779	0.292875	0.0311862	0.750013		11.2229	11.2727	11.3003	11.103	11.1745	11.2443	11.4122	11.2703	11.3092	11.3879	11.2807	11.4157
ENSG00000024422	EHD2	1.76919	2.09443e-17	2.6307	3.48761e-42		6.95444	7.1377	7.15233	9.10006	8.69953	8.62239	7.73786	8.67573	8.63144	10.9561	11.0644	11.0529
ENSG00000024526	DEPDC1	-0.517145	8.21552e-06	-0.225087	0.0724385		12.4082	12.316	12.3227	11.8395	11.7518	11.9036	12.3628	11.8243	11.9111	11.7684	11.8534	11.8591
ENSG00000024862	CCDC28A	0.0644907	0.788949	0.0254176	0.928453		8.40035	8.43483	8.81337	8.7096	8.29463	8.83096	8.7582	8.84409	8.55637	8.70607	8.69807	8.84241
ENSG00000025039	RRAGD	0.496298	0.000245052	0.27421	0.0609978		10.3992	10.3887	10.5075	10.9155	10.8994	10.9691	9.31093	9.86007	9.8018	9.781	9.95231	10.1021
ENSG00000025156	HSF2	-0.508146	5.69899e-08	-0.310951	0.00169746		11.4208	11.2145	11.2819	10.7437	10.7222	10.9301	10.4539	10.6853	10.5885	10.2602	10.2429	10.3044
ENSG00000025293	PHF20	-0.382623	3.22474e-06	-0.0890634	0.35962		12.6118	12.5753	12.6669	12.2036	12.2032	12.3003	11.6817	11.9157	11.7624	11.7765	11.7621	11.5553
ENSG00000025423	HSD17B6	-0.662242	0.0373886	-0.160188	0.724908		7.38944	7.32927	7.6198	7.17522	6.36982	6.7651	5.31009	5.4959	5.22929	4.87865	5.2548	5.43257
ENSG00000025434	NR1H3	-0.936076	1.88167e-05	-0.198941	0.469833		8.58385	8.73839	8.38779	7.4214	7.41784	8.0427	7.35012	7.20889	7.41451	7.24687	7.22729	6.89951
ENSG00000025708	TYMP ENSG00000025708	2.25648	3.99042e-08	1.40884	0.00138526		5.1555	6.0917	5.97173	8.133	8.35085	7.17426	5.05616	4.66414	5.67008	5.89381	6.89576	6.50914
ENSG00000025770	NCAPH2	-0.237663	0.0151628	-0.710055	2.02499e-15		11.7214	11.8518	11.7796	11.6686	11.5295	11.4341	12.2883	12.4072	12.4317	11.6531	11.8215	11.5124
ENSG00000025772	TOMM34	0.566056	9.11252e-16	0.571587	4.94337e-16		11.8012	11.8758	11.7958	12.3549	12.4848	12.3253	11.6109	11.632	11.7703	12.3118	12.217	12.1995
ENSG00000025796	SEC63	-0.215792	0.0190629	-0.138481	0.151662		12.6619	12.481	12.5992	12.3196	12.3563	12.4237	12.1841	12.4415	12.5219	12.2533	12.2376	12.2625
ENSG00000025800	KPNA6	0.145068	0.0320259	0.216398	0.000860173		13.0213	12.9367	12.9725	13.064	13.0826	13.2162	12.4109	12.5457	12.5324	12.7061	12.7141	12.7216
ENSG00000026025	VIM	3.15362	0	1.63632	2.27532e-254		12.5869	12.4897	12.5071	15.666	15.6692	15.7078	14.6519	14.6093	14.7001	16.3396	16.2393	16.2905
ENSG00000026036	RTEL1-TNFRSF6B	-0.472359	0.466616	-1.02631	0.0759716		6.72072	6.82598	6.14027	6.2643	6.49791	5.46348	7.55347	5.81247	5.96364	4.63209	6.0087	6.06903
ENSG00000026103	FAS ENSG00000026103	-0.72542	3.37091e-05	0.102847	0.653007		11.5686	11.4285	11.473	10.7712	10.8197	10.7078	8.23494	9.0963	9.03847	9.03002	8.63745	9.11586
ENSG00000026297	RNASET2	0.286062	0.37099	-0.202977	0.521412		6.82158	6.59419	7.30203	7.20945	7.28209	7.16308	7.39	7.74401	7.97723	7.27943	7.86429	7.35772
ENSG00000026508	CD44	11.5008	3.56334e-21	9.66249	8.74802e-75		2	2	2	9.09091	8.99648	9.10654	2	3.36837	2	10.9811	10.8532	10.8492
ENSG00000026559	KCNG1	2.02755	9.71736e-07	2.92431	6.80243e-10		9.26959	9.51214	9.16566	11.3627	11.4201	11.243	3.24613	3.36837	4.98947	6.98266	6.30742	6.67201
ENSG00000026652	AGPAT4	0.0980715	0.531264	1.21184	6.50756e-25		9.08482	9.36332	9.57655	9.41439	9.43294	9.51969	9.39761	9.54734	9.58511	10.7834	10.7045	10.669
ENSG00000026950	BTN3A1	-0.174165	0.298896	-0.552376	0.000310321		9.74356	9.64324	9.97119	9.40149	9.64321	9.79415	8.93576	8.77284	8.95464	8.48664	8.18549	8.34002
ENSG00000027001	MIPEP	0.241842	0.00410247	0.168225	0.0560102		10.4462	10.4583	10.4902	10.6818	10.7329	10.7049	10.3105	10.2172	10.4334	10.4639	10.5431	10.4608
ENSG00000027075	PRKCH	-0.0527177	0.918381	0.807721	0.0227048		6.59609	6.27932	6.93523	7.01028	6.4512	6.12429	6.73398	6.33479	7.50093	7.72771	7.71581	7.72734
ENSG00000027644	INSRR	1.27744	0.39311	-4.33144	0.0201849		3.67002	3.03735	3.66003	3.75939	3.76528	5.22637	3.90461	2.48073	2	2	2	2
ENSG00000027697	IFNGR1	0.590841	3.22868e-09	0.647369	7.97887e-11		9.99255	9.99976	9.96247	10.5028	10.6239	10.5927	9.862	9.77537	9.80025	10.6288	10.2684	10.4541
ENSG00000027847	B4GALT7	0.347215	0.00657096	0.0722361	0.642558		9.61697	9.84657	9.65132	10.0694	10.1722	9.90564	9.53736	9.70055	9.6536	9.55147	9.88089	9.66095
ENSG00000027869	SH2D2A	2.86266	2.05424e-29	3.93664	4.97961e-65		4.80757	6.19893	5.1337	8.50435	8.06056	8.14281	6.08807	6.17026	6.39968	10.1249	10.1168	10.0152
ENSG00000028116	VRK2	0.622954	2.8019e-08	0.175599	0.1378		9.03467	8.79418	9.01718	9.59354	9.63278	9.48421	10.2435	10.1241	10.3722	10.5115	10.3462	10.4109
ENSG00000028137	TNFRSF1B	0.851136	1.42502e-09	5.16501	5.57328e-21		9.4288	9.24819	9.55517	10.386	10.264	10.1303	2	3.12852	2.56438	6.48379	6.57214	6.32552
ENSG00000028203	VEZT	-0.288964	0.00074788	0.517273	2.29988e-10		12.403	12.3157	12.4133	12.0347	12.0855	12.1464	12.0389	12.255	12.3876	12.7561	12.7348	12.7621
ENSG00000028277	POU2F2	3.94596	4.23048e-10	2.86456	1.64061e-06		3.39871	3.03735	4.15587	7.02957	7.13223	6.98414	3.24613	3.12852	5.46646	6.84445	7.14838	6.88629
ENSG00000028310	BRD9	0.00923867	0.935967	-0.0874987	0.333067		11.6964	11.824	11.6602	11.7431	11.8277	11.634	10.905	10.9528	10.8975	10.8472	10.8576	10.7892
ENSG00000028528	SNX1	-0.190463	0.00884734	0.115362	0.131122		12.4703	12.4408	12.4501	12.2654	12.2351	12.2895	12.2827	12.4578	12.4884	12.563	12.4399	12.5764
ENSG00000028839	TBPL1	-0.108718	0.422267	-0.27388	0.0203194		10.4177	10.2156	10.3387	10.1553	10.0664	10.4134	10.2758	10.4754	10.4757	10.0717	10.1562	10.1867
ENSG00000029153	ARNTL2	1.97976	1.57341e-92	1.64438	1.30034e-65		9.51523	9.57122	9.72535	11.6065	11.5206	11.6188	9.68253	10.0137	10.0211	11.5869	11.4826	11.5924
ENSG00000029363	BCLAF1	-0.414905	7.8776e-10	-0.284036	3.60828e-05		13.9687	13.7681	13.9746	13.4958	13.4684	13.5123	13.9887	13.868	13.9626	13.7111	13.5923	13.6641
ENSG00000029364	SLC39A9	-0.129976	0.106327	0.166024	0.0317376		12.0663	11.9097	11.8779	11.8202	11.8288	11.8212	11.6957	11.607	11.729	11.9094	11.7683	11.8498
ENSG00000029534	ANK1	-0.229564	0.424788	0.88066	0.000711391		9.70258	9.28517	9.29036	9.2287	9.23115	9.17212	5.92389	6.9567	7.08889	7.47948	7.35327	7.90165
ENSG00000029639	TFB1M	0.111325	0.39406	0.0508449	0.7002		9.22294	9.33304	9.29433	9.39964	9.30306	9.47971	10.3545	10.3507	10.5504	10.5364	10.3348	10.5346
ENSG00000029725	RABEP1	-0.0488575	0.520659	0.0545728	0.470495		12.5577	12.5616	12.6256	12.495	12.5066	12.5972	11.6901	11.7094	11.7884	11.7926	11.7213	11.8361
ENSG00000029993	HMGB3	-0.0835815	0.223717	0.033304	0.659059		12.5653	12.507	12.5457	12.4377	12.4911	12.4386	12.5386	12.7077	12.583	12.6648	12.645	12.6254
ENSG00000030066	NUP160	-0.734155	2.18651e-30	-0.76916	8.29184e-34		12.7671	12.7187	12.7368	11.8948	12.0022	12.1188	13.1174	13.1421	13.228	12.4177	12.377	12.3885
ENSG00000030110	BAK1	0.192591	0.0450713	0.27579	0.00242714		10.5797	10.8785	10.7439	10.9149	10.9948	10.8823	10.8244	10.7973	10.8975	11.1365	11.163	11.044
ENSG00000030419	IKZF2	-0.196579	0.0161188	-0.978241	3.28687e-40		10.9631	10.8066	10.8652	10.6726	10.6739	10.7039	11.399	11.5289	11.4207	10.5331	10.4068	10.4818
ENSG00000030582	GRN	0.962755	9.09848e-37	0.930331	4.39129e-34		12.3857	12.5965	12.4375	13.4846	13.4735	13.3527	11.8994	12.0512	12.1098	12.9444	13.0203	12.8899
ENSG00000031003	FAM13B	-0.0389603	0.814197	0.446123	0.000218954		10.0545	10.0889	10.1231	10.1276	9.92825	10.0881	10.5038	10.041	10.1878	10.7605	10.5971	10.7414
ENSG00000031081	ARHGAP31	0.629358	1.49887e-09	-0.265472	0.0132125		10.0737	10.0931	10.2807	10.7553	10.7466	10.84	12.1695	11.828	11.8529	11.7482	11.5937	11.7333
ENSG00000031691	CENPQ	-0.167103	0.206039	0.00784829	0.974639		9.83257	9.67144	9.68654	9.62716	9.41479	9.64347	9.26663	9.45606	9.52451	9.4739	9.45389	9.35286
ENSG00000031698	SARS1	0.198762	0.371068	-0.0499392	0.847444		12.9015	12.9972	12.9552	13.0969	13.1562	13.1968	13.813	14.5693	14.6636	14.3582	14.3902	14.2864
ENSG00000031823	RANBP3	-0.0505611	0.60074	-0.190564	0.0172459		12.6145	12.6746	12.6084	12.6287	12.5981	12.5169	12.3074	12.5047	12.4848	12.2333	12.3499	12.1436
ENSG00000032219	ARID4A	-0.761109	7.12235e-08	-0.304169	0.0415789		9.73804	9.60085	9.98725	8.79096	9.0019	9.26391	10.1767	10.071	10.0733	9.80356	9.67712	9.9228
ENSG00000032389	EIPR1	0.0851054	0.475258	-0.0707752	0.544221		10.243	10.4518	10.3164	10.4845	10.3724	10.4134	10.7148	10.8946	10.8778	10.6225	10.8416	10.8086
ENSG00000032444	PNPLA6	0.672561	6.4333e-14	0.421984	2.9544e-06		10.8551	11.0073	11.0877	11.7602	11.5505	11.6576	11.8754	11.6302	11.7452	12.1199	12.2474	12.1547
ENSG00000032742	IFT88	-0.616002	7.26687e-08	-0.765788	5.20514e-10		10.4994	10.5381	10.6739	9.85505	9.87469	10.1346	9.17371	9.28736	9.1152	8.55472	8.29422	8.44739
ENSG00000033011	ALG1	-0.0303453	0.863367	-0.479189	9.09535e-05		9.56388	9.55314	9.54853	9.728	9.54839	9.25077	10.4623	10.7108	10.6569	10.209	10.1197	10.0776
ENSG00000033030	ZCCHC8	0.0295009	0.825256	-0.293536	0.00288816		10.4874	10.3485	10.4789	10.5148	10.4507	10.4402	11.161	10.852	10.9126	10.633	10.6956	10.7341
ENSG00000033050	ABCF2	-0.1085	0.276599	-0.264188	0.00307532		11.2315	11.3275	11.1411	11.1205	11.1007	11.1583	10.8511	11.1009	11.0049	10.6673	10.7803	10.7285
ENSG00000033100	CHPF2	1.64119	3.86619e-71	1.46794	8.09999e-57		10.9044	11.0967	10.9273	12.6902	12.624	12.5344	10.6604	10.834	10.9619	12.1986	12.431	12.2286
ENSG00000033122	LRRC7	-1.63273	0.0110245	-0.947773	0.170631		5.19901	5.74054	5.36303	4.01298	3.54573	4.52025	5.05616	4.52239	5.1537	3.72717	3.4378	4.85982
ENSG00000033170	FUT8	-0.346062	1.56993e-05	1.33562	7.78301e-62		11.7111	11.6492	11.6941	11.4529	11.2366	11.3192	9.62854	9.57003	9.63982	10.9511	10.8523	11.0223
ENSG00000033178	UBA6	0.197837	0.0278751	0.336491	9.62602e-05		12.0182	11.8998	12.008	12.1744	12.1478	12.1997	11.3498	11.0426	11.1402	11.5124	11.4459	11.5939
ENSG00000033327	GAB2	4.09484	4.95139e-212	2.39227	7.20742e-95		7.25162	7.00214	7.39384	11.345	11.2515	11.2654	9.25803	9.74511	9.74498	12.0078	12.0094	11.9429
ENSG00000033627	ATP6V0A1	0.266226	0.0164598	0.648748	1.59082e-10		10.8854	10.7192	10.83	10.9789	11.1793	11.072	10.9814	11.2946	11.3969	11.8845	11.901	11.8625
ENSG00000033800	PIAS1	-0.181933	0.0138817	-0.150034	0.0464562		11.5634	11.3808	11.5293	11.279	11.3571	11.2983	11.3917	11.3715	11.4096	11.2895	11.2165	11.2163
ENSG00000033867	SLC4A7	0.11369	0.497879	1.39194	6.7001e-32		8.83888	8.34896	8.5429	8.68852	8.85414	8.5427	10.1595	10.3225	10.465	11.651	11.7296	11.7475
ENSG00000034053	APBA2	0.342792	0.0138804	0.681531	9.77181e-08		9.8117	10.065	9.8986	10.3269	10.3682	10.0998	10.3874	10.8403	10.8353	11.4696	11.4059	11.2669
ENSG00000034152	MAP2K3	2.35734	8.56131e-298	1.73076	2.40748e-146		10.8619	11.0644	10.9714	13.3302	13.3492	13.2903	10.0837	9.9745	10.0343	11.7282	11.806	11.7379
ENSG00000034510	TMSB10	1.56559	2.36386e-79	1.88432	1.11552e-114		14.6722	14.8826	14.7593	16.3499	16.3822	16.2844	14.3568	14.6828	14.645	16.517	16.4776	16.3594
ENSG00000034533	ASTE1	-0.167217	0.245072	-0.40863	0.00102065		9.06732	8.93733	9.01477	8.9411	8.87493	8.69013	9.64347	9.40648	9.42151	9.06468	9.12933	9.06984
ENSG00000034677	RNF19A	0.0908753	0.447505	0.377374	7.84122e-05		10.4269	10.111	10.1141	10.2301	10.3018	10.4086	11.0798	11.0426	11.0109	11.4707	11.3913	11.4013
ENSG00000034693	PEX3	-0.0922139	0.515912	-0.0400709	0.786203		9.40113	9.69911	9.44681	9.43443	9.40869	9.44553	10.4716	10.29	10.3373	10.3421	10.189	10.4417
ENSG00000034713	GABARAPL2	0.115395	0.211448	0.138079	0.114507		10.7429	10.7147	10.7826	10.7517	10.8553	10.9755	11.0496	10.9528	11.0183	11.1571	11.0759	11.199
ENSG00000034971	MYOC	1.62064	0.141097	2.19373	0.31811		3.06426	3.21137	4.41155	4.86575	5.40567	4.58868	2	2	2	2	2	2.62694
ENSG00000035115	SH3YL1	0.101055	0.67413	-0.142421	0.532691		8.42804	8.75956	8.67687	8.75665	8.57798	8.84152	8.69273	8.29838	8.24648	7.96634	8.3806	8.46082
ENSG00000035141	FAM136A	-0.478954	2.21964e-14	-0.328737	2.67097e-07		12.8014	12.8091	12.7939	12.3826	12.232	12.3495	12.6782	12.6217	12.6432	12.3928	12.3378	12.2227
ENSG00000035403	VCL	0.897055	5.12683e-52	0.926236	7.11694e-56		13.2728	13.3097	13.3789	14.1834	14.241	14.2293	13.5475	13.7186	13.7267	14.6063	14.6215	14.5492
ENSG00000035499	DEPDC1B	-0.856588	1.18812e-15	-1.06272	1.0243e-22		11.39	11.2486	11.3263	10.4212	10.3279	10.6399	11.0315	10.6798	10.7806	9.74843	9.78539	9.80133
ENSG00000035664	DAPK2	1.36136	1.17513e-23	2.48003	1.23232e-86		8.23256	8.16547	7.92178	9.47192	9.38611	9.51311	8.69592	8.91435	9.2438	11.3761	11.4293	11.507
ENSG00000035681	NSMAF	0.520427	1.48796e-12	0.516596	1.53599e-12		11.3912	11.2855	11.3764	11.8147	11.7902	12.0026	11.4936	11.4156	11.5101	12.0287	11.9881	11.9504
ENSG00000035687	ADSS2	-0.0574169	0.590852	-0.0581284	0.56858		11.2144	11.1822	11.3613	11.1865	11.1139	11.29	11.852	11.8713	11.9691	11.9021	11.7223	11.8892
ENSG00000035862	TIMP2	0.344428	0.015795	2.90396	4.5545e-110		11.9538	11.8947	11.8623	12.2092	12.2035	12.3284	9.04971	9.76753	9.78624	12.4505	12.5154	12.4451
ENSG00000035928	RFC1	-0.384649	7.06348e-08	-0.260403	0.000418352		13.0354	12.9329	12.9985	12.665	12.574	12.5739	12.25	12.4037	12.5027	12.1631	12.0965	12.1265
ENSG00000036054	TBC1D23	0.597229	7.53621e-11	0.92492	2.78036e-27		9.80115	9.62413	9.68956	10.2457	10.3439	10.3133	10.7304	10.5389	10.5281	11.5939	11.4347	11.5422
ENSG00000036257	CUL3	-0.194662	0.0316309	-0.170395	0.0633694		12.6762	12.4077	12.5705	12.312	12.3027	12.4638	12.1624	12.0768	12.2153	12.0034	11.8885	12.0497
ENSG00000036448	MYOM2	0.750511	1.81676e-22	1.57859	9.08493e-71		11.2334	11.0307	11.1744	11.9105	11.8638	11.9199	8.39639	8.47872	8.3975	9.94386	10.0793	9.95322
ENSG00000036530	CYP46A1	1.51836	0.0466528	2.20722	0.000452824		4.09535	2.60997	3.44794	4.16023	4.90273	4.77639	3.24613	5.05585	5.89566	6.96942	7.20518	7.27901
ENSG00000036549	ZZZ3	-0.24176	0.00352445	-0.082105	0.371736		11.5529	11.3469	11.5631	11.2699	11.163	11.3135	12.0672	12.0385	12.1201	12.0255	11.9134	12.0382
ENSG00000036672	USP2	0.0766073	0.693908	1.03328	2.74886e-13		8.3816	8.58473	8.44614	8.44813	8.57072	8.62646	8.53447	8.54742	8.11813	9.39439	9.4492	9.47485
ENSG00000037042	TUBG2	0.0647627	0.587088	-0.189341	0.0772408		10.7801	10.9144	10.8785	11.0004	11.0096	10.742	9.95534	9.85515	9.91773	9.77721	9.69508	9.68976
ENSG00000037241	RPL26L1	0.0941791	0.269981	0.1308	0.0926463		10.4108	10.4808	10.4587	10.5079	10.5955	10.5289	10.969	10.839	10.8836	11.0313	11.0474	11.0063
ENSG00000037280	FLT4	-1.14313	3.08325e-10	-1.59835	3.40555e-16		10.3421	10.5584	10.3036	9.2759	9.48989	8.99121	8.15386	8.91672	8.716	7.02167	7.14838	7.01329
ENSG00000037474	NSUN2	-0.249434	0.000166888	-0.289195	8.92321e-06		12.7314	12.6459	12.7684	12.473	12.47	12.4581	12.7504	12.8199	12.9155	12.5638	12.5922	12.4644
ENSG00000037637	FBXO42	-0.219705	0.00277684	-0.0788072	0.345273		11.2516	11.2278	11.1969	11.0526	10.9521	11.011	10.8553	10.9959	10.9695	10.8909	10.8848	10.813
ENSG00000037749	MFAP3	-0.0725085	0.595036	0.213511	0.0618657		9.98013	10.0493	10.3105	10.1186	9.99354	10.0339	10.1915	10.2172	10.176	10.4521	10.279	10.484
ENSG00000037757	MRI1 ENSG00000037757	-0.452104	3.28444e-06	-0.359752	8.68203e-05		9.81345	9.86948	9.62314	9.35064	9.32697	9.2821	10.8575	10.9551	10.8829	10.4675	10.6213	10.5283
ENSG00000037897	METTL1	-0.22085	0.0540877	-0.49156	4.10267e-06		10.4439	10.5971	10.238	10.2186	10.132	10.2839	10.2392	10.342	10.3753	9.80169	9.79653	9.89007
ENSG00000037965	HOXC8	0.985587	2.28042e-08	-0.500241	0.00471397		7.92452	7.67219	7.69992	8.87333	8.89252	8.39767	9.54091	9.28736	9.11769	8.76473	8.93144	8.7866
ENSG00000038002	AGA ENSG00000038002	0.12719	0.492481	0.490513	0.000365741		8.32872	7.92427	8.03066	8.21109	8.03439	8.42132	9.74692	9.80118	10.0395	10.3701	10.3117	10.3865
ENSG00000038210	PI4K2B	0.0474841	0.788548	0.170169	0.266591		9.81345	9.75991	9.8629	9.953	9.73706	9.88198	9.45138	9.0963	9.17138	9.41651	9.59235	9.21696
ENSG00000038219	BOD1L1	0.294251	0.00236194	0.860351	2.40809e-21		12.5118	12.301	12.5584	12.8067	12.7046	12.7535	11.5523	11.9175	11.7655	12.6285	12.5927	12.6169
ENSG00000038274	MAT2B	-0.308177	0.000677467	-0.336419	0.000171882		11.82	11.7301	11.7379	11.4381	11.4412	11.4866	11.9675	11.6324	11.6742	11.4572	11.4246	11.4071
ENSG00000038295	TLL1	0.0829863	0.649882	-1.38762	4.19106e-19		9.31231	9.34476	9.44323	9.40149	9.43093	9.51969	8.41584	8.5776	8.66586	7.00878	6.98929	7.51194
ENSG00000038358	EDC4	-0.314425	1.46913e-05	-0.396689	2.16236e-08		11.7887	11.8851	11.8872	11.5908	11.5375	11.4905	12.1727	12.0371	12.0453	11.6767	11.7767	11.6121
ENSG00000038382	TRIO	1.70853	2.42684e-103	2.48921	1.20491e-218		11.3688	11.3269	11.4686	13.1064	13.1574	13.0231	10.931	11.274	11.1273	13.601	13.6235	13.5911
ENSG00000038427	VCAN	-1.19032	0.279176	2.88166	0.00636566		3.39871	4.22762	4.41155	3.84896	2.56548	3.08035	2.93712	2.48073	2.56438	4.24944	3.4378	5.10768
ENSG00000038532	CLEC16A ENSG00000038532	0.394773	1.01965e-08	0.331291	1.7828e-06		10.4394	10.532	10.5032	10.8986	10.8929	10.866	10.5695	10.511	10.4805	10.829	10.8804	10.8441
ENSG00000038945	MSR1	0.0770865	0.913588	0	1		6.02462	6.19893	5.75802	6.41856	5.82749	5.90032	2	2	2	2	2	2
ENSG00000039123	MTREX	-0.493648	6.33265e-16	-0.373707	1.42096e-09		12.9955	12.92	12.9739	12.4207	12.4351	12.5522	12.9	12.8539	12.9493	12.552	12.4496	12.579
ENSG00000039139	DNAH5	3.05843	0.00576133	2.31812	0.175137		3.39871	2.60997	2.51808	4.90805	4.94829	5.18277	2.54335	2	2	2	2.65048	3.39662
ENSG00000039319	ZFYVE16	-0.383772	2.93313e-05	-0.175499	0.0759632		11.6922	11.4185	11.5664	11.2088	11.0804	11.2463	11.5338	11.3715	11.3799	11.3386	11.2323	11.1903
ENSG00000039523	RIPOR1	0.362822	6.29559e-05	0.289933	0.00207145		10.4906	10.601	10.5203	11.0144	10.8863	10.7873	10.091	10.0678	10.136	10.3536	10.4949	10.3069
ENSG00000039537	C6	-6.05084	5.78951e-05	-2.93835	0.000178113		4.56315	4.22762	2.51808	2	2	2	7.80431	8.62172	8.58903	4.69779	6.03401	5.63574
ENSG00000039560	RAI14	2.68899	7.51158e-87	2.06372	8.8046e-49		8.06634	8.16547	8.23066	10.6742	10.8642	10.9375	7.78049	7.75989	7.61807	9.93197	9.86511	9.45485
ENSG00000039650	PNKP	-0.190859	0.114663	-0.616694	1.13099e-08		10.4394	10.6679	10.4445	10.2803	10.2606	10.446	10.545	10.6194	10.5421	9.83127	10.1388	9.8751
ENSG00000040199	PHLPP2	-0.501183	3.71229e-06	-0.322632	0.00432425		10.8415	10.6108	10.7798	10.3757	10.2054	10.1488	10.3992	10.4921	10.2148	10.1413	9.97045	10.0408
ENSG00000040275	SPDL1	-0.374769	2.6902e-08	-0.416891	8.43924e-10		11.5482	11.5104	11.5008	11.0887	11.1058	11.2403	11.2526	11.2181	11.3076	10.8299	10.8647	10.8355
ENSG00000040341	STAU2	-0.400832	5.5281e-05	-0.0738936	0.558709		12.4465	12.4376	12.4312	12.0045	11.8855	12.2065	10.4539	10.3472	10.4443	10.5172	10.3182	10.1705
ENSG00000040487	SLC66A1 ENSG00000040487	0.891953	6.07586e-12	1.44188	8.46133e-29		10.5134	10.7566	10.4666	11.5454	11.5407	11.3255	9.12491	9.62742	9.61184	10.9934	10.9436	10.7857
ENSG00000040531	CTNS	0.314189	0.0108486	0.532622	1.80451e-05		9.55135	9.55718	9.39034	9.72505	9.93392	9.77225	8.52375	8.52592	8.51921	9.20403	8.92469	9.01018
ENSG00000040608	RTN4R ENSG00000040608	-0.232013	0.42422	-0.109612	0.724359		8.59203	9.06472	9.06219	9.01069	8.78676	8.14281	8.67347	9.28919	9.43754	9.04588	9.25302	8.85603
ENSG00000040633	PHF23	-0.1109	0.255045	-0.107068	0.273549		12.0943	12.0111	12.0518	11.9143	11.945	11.9665	11.2762	11.5673	11.3141	11.3113	11.3459	11.1957
ENSG00000040731	CDH10	-1.2419	1.85125e-09	-1.99348	1.64421e-24		8.55065	8.13338	8.28363	6.85678	7.15183	7.31218	9.81735	9.44464	9.5779	7.97299	7.32279	7.57919
ENSG00000040933	INPP4A	-0.211071	0.00222636	0.0639329	0.440676		12.1383	12.114	12.0884	11.9176	11.9217	11.8675	10.9905	10.9694	11.0648	11.149	11.1015	10.9606
ENSG00000041353	RAB27B	1.33238	1.02827e-11	2.00911	6.56768e-26		6.97961	6.65573	6.76228	8.28116	7.89009	8.11408	6.4163	6.67342	6.79752	8.57671	8.50797	8.71366
ENSG00000041357	PSMA4	-0.221907	0.0110757	-0.130953	0.155579		13.4101	13.3109	13.3682	13.0919	13.0272	13.2935	13.542	13.3686	13.5281	13.4269	13.2431	13.3758
ENSG00000041515	MYO16	0.00570601	0.989142	-0.546121	0.0335067		7.82391	7.22148	7.40859	7.66901	7.49662	7.34222	7.51069	7.13775	7.33118	6.84445	6.58931	6.95119
ENSG00000041802	LSG1	-0.0954845	0.313448	-0.081391	0.39328		12.0445	12.0066	12.0647	11.9824	11.9192	11.9278	12.0161	11.7005	11.8193	11.8141	11.7286	11.7648
ENSG00000041880	PARP3	0.0750758	0.717699	1.06714	2.83019e-12		8.80761	9.02447	8.63358	9.05841	8.81471	8.82033	8.22616	8.5895	8.67603	9.50405	9.6569	9.5417
ENSG00000041982	TNC	6.43343	0	6.93021	0		10.0707	9.75465	9.97862	16.4043	16.4384	16.2559	8.91404	9.65315	9.54684	16.3462	16.3744	16.2629
ENSG00000041988	THAP3	0.0104825	0.958409	-0.282592	0.0425401		10.0003	10.2372	9.95118	10.1028	10.1794	9.94042	9.81149	9.92958	9.95717	9.71113	9.75908	9.35766
ENSG00000042062	RIPOR3	-1.27022	2.47389e-19	-3.36426	7.47745e-97		10.8526	10.7964	10.9118	9.59354	9.43893	9.72173	10.2843	9.88321	10.0936	6.92895	7.04014	6.26554
ENSG00000042088	TDP1	0.434225	8.61675e-09	0.596307	4.71192e-17		10.2339	10.3438	10.2151	10.7216	10.6448	10.7259	10.8316	10.975	10.9654	11.5153	11.5273	11.5205
ENSG00000042286	AIFM2	-0.883205	0.00134427	-1.00849	0.000227416		7.865	7.91171	7.80956	6.89934	7.13223	6.95851	7.58817	7.905	7.91563	6.15	7.35327	6.73233
ENSG00000042317	SPATA7	-0.113913	0.680607	0.491286	0.0374005		7.91803	7.73055	8.0543	7.70544	7.89592	7.78282	6.96278	7.06292	6.8936	7.13273	7.33302	7.80664
ENSG00000042429	MED17	-0.018011	0.965501	0.301136	0.343782		7.48918	7.73055	7.26198	7.47162	7.42591	7.56236	6.81825	6.46965	6.88193	6.44605	7.40268	7.06112
ENSG00000042445	RETSAT	0.628895	1.09436e-14	0.751929	1.40809e-21		10.4874	10.6463	10.5621	11.1762	11.2395	11.166	11.0841	11.0235	11.2537	11.9081	11.9151	11.796
ENSG00000042493	CAPG	2.20528	2.7578e-15	1.08071	1.67212e-05		4.91583	5.97585	5.95173	7.97286	7.84865	7.59599	10.7006	11.2205	11.3447	12.1958	12.2599	12.1223
ENSG00000042753	AP2S1	0.146763	0.114058	-0.0946208	0.328167		11.443	11.4793	11.3082	11.5613	11.6308	11.477	11.4233	11.5726	11.6143	11.3942	11.5345	11.4007
ENSG00000042781	USH2A	1.42428	0.0679843	0.554725	0.510931		2.62812	4.05567	4.15587	4.90805	4.85568	4.94247	3.50049	4.36518	4.70168	4.98774	3.94428	5.01358
ENSG00000042832	TG	1.02038	0.140565	1.06933	0.177189		5.92451	5.59106	4.90317	6.64802	5.89884	6.7651	4.07088	3.75389	2	4.63209	3.4378	4.56036
ENSG00000043039	BARX2	1.197	0.262163	-0.245301	0.901461		5.11065	3.86042	4.28937	5.27421	6.03176	5.22637	3.24613	2	2	3.10794	2	2
ENSG00000043093	DCUN1D1	-0.14944	0.0817524	-0.0400055	0.689227		11.616	11.3637	11.5664	11.3895	11.2967	11.4224	11.6134	11.5526	11.564	11.5204	11.5652	11.5247
ENSG00000043143	JADE2	-0.357546	2.84114e-09	-0.714967	1.90208e-34		11.941	11.8843	11.9559	11.6129	11.5267	11.5699	12.2683	12.1659	12.1737	11.5107	11.5026	11.4537
ENSG00000043355	ZIC2	-0.278769	0.0060629	-0.352651	0.000294615		10.7765	10.8459	10.7939	10.6665	10.4955	10.4051	11.1581	11.3598	11.2412	10.9418	10.9952	10.7651
ENSG00000043462	LCP2	4.79586	0.00980709	4.51672	0.0250403		2	2	2.51808	4.01298	3.54573	5.18277	2	2	2	3.10794	2	3.39662
ENSG00000043514	TRIT1	-0.0714896	0.590629	-0.22909	0.0369783		9.90823	9.72086	9.87091	9.70269	9.74837	9.84224	10.1185	10.2559	10.2345	10.119	9.88263	9.91631
ENSG00000043591	ADRB1	-0.522669	0.000134975	-1.07965	1.57171e-18		9.24126	9.1285	9.32963	8.9936	8.38439	8.70562	11.1969	11.1579	11.2548	10.1039	10.2002	10.0732
ENSG00000044090	CUL7	-0.180775	0.0176771	-0.0484266	0.591595		12.4605	12.5413	12.4197	12.2959	12.3221	12.2629	11.8694	12.0849	12.0673	11.9747	12.0006	11.9102
ENSG00000044115	CTNNA1	0.997947	1.43859e-92	0.959969	3.64888e-85		13.8546	13.8403	13.8415	14.842	14.8297	14.8577	13.4309	13.5312	13.5945	14.4569	14.5028	14.4804
ENSG00000044446	PHKA2	-0.366018	0.000186341	-0.512953	5.49304e-08		10.2339	10.272	10.431	9.90421	9.88057	10.0657	10.7156	10.5404	10.6117	10.1413	10.1256	10.0703
ENSG00000044459	CNTLN	-0.415815	0.000112387	-0.529938	5.83409e-07		10.4143	10.3035	10.3925	10.1597	9.77548	9.90396	10.406	10.3287	10.318	9.85486	9.83123	9.78362
ENSG00000044524	EPHA3	-0.575531	7.02393e-11	0.0451997	0.649585		9.67203	9.68994	9.715	9.16254	8.95802	9.23218	11.6837	11.756	11.758	11.7855	11.7032	11.8421
ENSG00000044574	HSPA5	1.17362	5.26075e-12	0.890518	2.2519e-07		14.4637	14.4352	14.5006	15.6279	15.6635	15.629	14.9239	14.2494	14.3037	15.4428	15.4108	15.3956
ENSG00000046647	GEMIN8	-0.219915	0.364774	-0.284953	0.204341		7.66235	7.66473	7.81511	7.53373	7.70341	7.21811	7.98184	8.0061	8.34748	7.8911	7.61879	7.98459
ENSG00000046651	OFD1	-0.267269	0.0274288	-0.235633	0.0582311		10.4073	10.4637	10.3444	10.2702	10.1455	9.98394	9.81149	10.0126	10.0422	9.87097	9.57952	9.70865
ENSG00000046653	GPM6B	-1.32861	5.84621e-08	-0.649861	0.00218177		6.84915	6.70021	7.1955	5.33749	5.94452	5.69837	8.7305	8.91435	8.92653	7.95966	8.43386	8.21874
ENSG00000047056	WDR37	0.66647	1.3365e-12	0.957872	5.05215e-27		9.60691	9.71906	9.44859	10.1814	10.3535	10.2327	10.1869	10.2503	10.12	11.0944	11.1652	11.1673
ENSG00000047188	YTHDC2	-0.485616	1.15615e-11	-0.196626	0.0141255		11.6175	11.4873	11.568	11.1373	10.9989	11.081	10.5573	10.5419	10.6002	10.3826	10.3104	10.4155
ENSG00000047230	CTPS2	0.443796	0.595049	-0.0838839	0.689537		2.62812	3.63455	2	3.45151	2.97068	2.63902	9.61514	9.8328	9.72226	9.69312	9.78726	9.42546
ENSG00000047249	ATP6V1H ENSG00000047249	0.537551	9.59261e-09	0.573187	2.91991e-10		10.0766	9.83996	10.08	10.5318	10.4772	10.6083	10.4416	10.4913	10.4611	11.1179	10.9166	11.0684
ENSG00000047315	POLR2B	-0.0824363	0.238138	0.206729	0.000846795		13.6647	13.5558	13.6086	13.4842	13.4922	13.6048	13.1232	13.2052	13.2353	13.4272	13.3379	13.4191
ENSG00000047346	FAM214A	0.883513	1.51617e-08	1.06717	1.05223e-14		7.42651	7.39389	7.28614	8.37462	8.02379	8.28362	8.75515	8.56861	8.75489	9.67284	9.90509	9.67254
ENSG00000047365	ARAP2	0.967279	0.00832578	0.445706	0.504327		7.51523	7.56402	7.27813	8.38214	8.48443	8.35411	4.35505	2.48073	2.96901	3.9592	2.65048	4.26603
ENSG00000047410	TPR ENSG00000047410	-0.427089	8.48549e-19	-0.11908	0.022187		13.7845	13.697	13.7677	13.3013	13.3119	13.3567	14.1944	14.2367	14.2586	14.098	14.0783	14.1557
ENSG00000047578	KATNIP	0.532524	5.70194e-06	0.402968	0.000884428		9.83257	10.1676	9.9116	10.5199	10.582	10.4169	9.7423	9.54122	9.61361	10.1877	9.9373	9.96897
ENSG00000047579	DTNBP1	-0.473041	1.25928e-05	-0.254729	0.0309828		11.4968	11.4815	11.5502	11.1138	10.9921	11.0032	10.0165	10.3997	10.4611	10.1294	10.047	9.97523
ENSG00000047597	XK	-0.716405	0.0847551	-0.407906	0.395724		7.91803	7.28127	7.30203	6.40386	6.96498	7.0584	4.88808	6.26232	6.07027	5.83662	5.2548	5.27925
ENSG00000047621	C12orf4	-0.477058	7.13681e-06	0.149067	0.234791		11.057	10.9432	10.9457	10.5079	10.4791	10.5332	9.84918	9.46254	9.47878	9.79232	9.7419	9.73285
ENSG00000047634	SCML1	-0.906634	3.988e-11	-1.31005	2.44738e-17		9.68165	9.68072	9.55185	8.70661	8.76146	8.74738	8.29079	8.35524	8.50026	7.08442	6.79574	7.35772
ENSG00000047644	WWC3	0.31878	5.66546e-05	0.382419	2.39006e-07		10.0693	10.2296	10.1074	10.5242	10.4085	10.4263	10.9736	10.9101	10.9584	11.3172	11.2925	11.3761
ENSG00000047662	FAM184B	-0.318481	0.508578	-1.62228	5.31605e-14		3.67002	4.92179	4.15587	3.84896	3.95579	4.44842	9.3438	9.4232	9.44746	7.97961	7.906	7.46827
ENSG00000047849	MAP4	1.27783	3.63651e-66	1.0235	6.46935e-43		14.0351	14.0001	14.0061	15.3229	15.3349	15.2135	14.4016	14.6692	14.6989	15.6498	15.6656	15.5395
ENSG00000047932	GOPC	-0.59317	1.80074e-14	-0.49862	6.78771e-11		11.1624	11.0687	11.1289	10.5427	10.5427	10.4992	11.6083	11.477	11.46	11.1118	10.9123	11.0253
ENSG00000047936	ROS1	8.4868	2.3616e-09	0	1		2	2	2	6.05437	6.17279	6.14716	2	2	2	2	2	2
ENSG00000048028	USP28	0.0736121	0.446063	-0.0058589	0.971675		11.249	11.1984	11.3117	11.2157	11.3671	11.3958	10.5894	10.5812	10.6756	10.6225	10.6726	10.5315
ENSG00000048052	HDAC9	1.50424	7.88179e-109	-0.973351	1.25414e-46		10.7603	10.7513	10.7627	12.2333	12.2909	12.256	12.2361	12.0881	12.0554	11.0698	11.1851	11.2103
ENSG00000048140	TSPAN17	0.536637	7.66602e-12	0.842638	4.22135e-27		11.1171	11.1084	10.9702	11.632	11.5901	11.5825	10.4359	10.5602	10.4883	11.3904	11.4053	11.2077
ENSG00000048162	NOP16	-0.332932	6.25686e-07	-0.41739	1.39655e-10		11.2196	11.3049	11.2122	10.9162	10.8463	10.9771	11.4826	11.5427	11.5466	11.1209	11.1053	11.0966
ENSG00000048342	CC2D2A	-0.106191	0.427382	-0.750185	2.69294e-14		8.95127	9.07038	8.89681	8.95881	8.8896	8.73988	10.7022	10.6888	10.6492	10.0357	9.94566	9.80835
ENSG00000048392	RRM2B	-0.280734	0.00284066	-0.0115863	0.938323		11.293	11.1631	11.1008	10.8654	10.8709	10.9835	10.7755	11.0241	10.9473	10.9118	10.8317	10.977
ENSG00000048405	ZNF800 ENSG00000048405	0.0883156	0.488792	0.264716	0.0163382		10.284	9.97885	10.0915	10.226	10.1972	10.2098	9.61177	9.84277	9.6791	9.97732	9.97699	9.98301
ENSG00000048471	SNX29	1.37227	3.00669e-39	1.04911	1.44967e-24		8.7612	9.07883	8.99536	10.3298	10.3171	10.3057	9.38583	9.60268	9.41545	10.5893	10.5242	10.4349
ENSG00000048540	LMO3	-1.86327	1.95073e-85	-1.83902	9.43998e-80		12.6566	12.5661	12.6131	10.6962	10.6133	10.9293	11.6977	12.0232	11.9053	10.1069	10.0424	9.9892
ENSG00000048544	MRPS10	-0.045818	0.691131	-0.0992581	0.334632		11.9402	11.739	11.8335	11.699	11.7745	11.9028	11.5095	11.5172	11.6998	11.4871	11.3913	11.5532
ENSG00000048545	GUCA1A	2.76833	0.0705254	0	1		2	3.03735	3.19921	5.3981	4.27472	3.92082	2	2	2	2	2	2
ENSG00000048649	RSF1	-0.283009	4.82456e-05	0.132317	0.0723122		11.9144	11.8147	11.8609	11.6678	11.522	11.548	12.0483	12.1325	12.215	12.2706	12.2765	12.2497
ENSG00000048707	VPS13D	-0.0234653	0.880667	0.341668	0.00235018		11.7403	11.4846	11.9357	11.6986	11.6709	11.7566	11.0986	11.3728	11.2366	11.5164	11.6602	11.5652
ENSG00000048828	FAM120A	-0.00620349	0.958184	0.0883758	0.310924		12.9562	12.8843	12.9007	12.9011	12.9026	12.9198	13.5515	13.2553	13.3086	13.5048	13.4732	13.4186
ENSG00000048991	R3HDM1	-0.417524	6.48139e-16	-0.415861	9.37467e-16		13.1333	13.0801	13.183	12.7445	12.7279	12.6728	13.0095	13.0478	13.0418	12.6491	12.6337	12.5689
ENSG00000049089	COL9A2	-0.58505	0.000221937	-1.34255	9.70266e-15		9.31231	9.38846	9.34121	8.81339	8.60312	8.87273	8.32822	8.03249	8.0363	6.91521	7.01494	6.50914
ENSG00000049130	KITLG	1.1474	0.000457192	0.494159	0.0929406		5.28226	4.7631	5.1337	6.0162	5.9888	6.35787	7.06487	7.76514	7.14852	7.67974	7.84297	8.00308
ENSG00000049167	ERCC8	-0.422101	0.00223633	-0.197545	0.188711		9.50227	9.81489	9.47861	9.02997	9.12604	9.38669	9.44572	9.51962	9.41343	9.32071	9.20648	9.2637
ENSG00000049192	ADAMTS6	5.447	2.5307e-118	4.08791	3.08978e-103		3.89831	5.15274	5.23648	10.1717	10.2447	10.0091	6.53489	5.89148	6.77247	10.5012	10.4685	10.4063
ENSG00000049239	H6PD	0.119265	0.73995	0.620212	0.0303651		11.3847	11.4102	11.4509	11.435	11.6606	11.4989	10.3393	11.4822	11.3917	11.8402	11.8215	11.6561
ENSG00000049245	VAMP3	0.472076	7.03695e-15	0.518924	4.61424e-18		12.2671	12.1488	12.1142	12.5798	12.67	12.697	12.3517	12.4041	12.4063	12.8932	12.9447	12.88
ENSG00000049246	PER3	-1.24278	8.17255e-11	-1.26948	1.16638e-11		8.13514	8.09502	8.08676	6.87822	7.07176	6.68923	8.55567	8.49462	8.18611	7.09665	7.35327	7.06112
ENSG00000049247	UTS2	3.86633	2.0368e-69	2.00566	2.92572e-20		8.16835	8.23263	7.65114	11.824	11.7246	12.0774	9.86907	10.4929	10.65	12.3928	12.2676	12.4641
ENSG00000049249	TNFRSF9	11.1628	1.46782e-172	10.048	1.87591e-16		3.39871	3.36664	2.51808	13.32	13.4702	13.3341	2	2	2	7.72771	7.33302	7.28908
ENSG00000049323	LTBP1	1.33901	9.75108e-42	2.36092	5.6534e-139		9.55135	9.34242	9.3277	10.6909	10.8463	10.6865	9.8859	10.1585	10.2287	12.4627	12.477	12.4255
ENSG00000049449	RCN1	0.617741	2.6898e-07	0.729782	5.11504e-10		10.4246	10.3578	10.3406	10.9532	10.9914	11.0273	10.3636	10.8284	10.9375	11.4327	11.4606	11.4831
ENSG00000049540	ELN	-0.527975	8.33336e-14	-1.07464	1.59602e-45		13.2129	13.36	13.3044	12.7723	12.7703	12.7553	10.9201	10.9642	11.098	9.84221	10.0486	9.87342
ENSG00000049541	RFC2	-0.529675	1.00244e-10	-0.827229	5.09396e-24		13.0405	13.0644	12.9939	12.5698	12.5177	12.419	11.9725	12.1436	12.261	11.4126	11.2741	11.2196
ENSG00000049618	ARID1B	-0.210705	0.00973493	0.0363591	0.717083		12.5874	12.6297	12.6456	12.4042	12.4624	12.3633	12.7537	13.0598	12.9095	12.9659	12.9901	12.8912
ENSG00000049656	CLPTM1L	0.038963	0.54964	0.284254	4.485e-08		13.1287	13.1278	13.2169	13.1989	13.1754	13.2184	12.5256	12.4851	12.4484	12.7384	12.8042	12.7691
ENSG00000049759	NEDD4L	1.4286	2.40188e-49	0.883952	5.49955e-18		10.9449	11.0044	11.0623	12.4447	12.4441	12.406	9.48676	9.73844	9.86834	10.6957	10.3971	10.6506
ENSG00000049768	FOXP3	-0.0679351	0.913821	-0.713458	0.103128		5.32216	4.7631	5.1337	5.33749	4.94829	4.71649	5.92389	6.32058	6.13067	5.43573	5.07142	5.81381
ENSG00000049769	PPP1R3F	-0.26808	0.0621448	-0.00613508	0.988896		9.9518	9.86785	10.1497	9.77447	9.87321	9.5109	8.85257	8.71428	8.57098	8.75319	8.67413	8.70616
ENSG00000049860	HEXB	0.567009	2.41336e-10	1.0096	2.16885e-30		11.4627	11.5161	11.6381	12.0908	11.9924	12.2308	10.8112	10.8994	11.0096	11.8565	11.8485	12.0374
ENSG00000049883	PTCD2	-0.294348	0.0104536	-0.211426	0.066897		9.6428	9.5017	9.75595	9.28996	9.32049	9.42696	9.94868	10.1323	10.0184	9.78667	9.91534	9.7693
ENSG00000050030	NEXMIF	-0.130549	0.82619	-0.810653	9.42809e-08		3.89831	2.60997	4.28937	4.29384	2.97068	3.41782	10.3414	10.3672	10.2055	9.64812	9.39895	9.4391
ENSG00000050130	JKAMP	-0.109745	0.296967	0.347474	9.63289e-05		10.4841	10.5009	10.5571	10.3776	10.3343	10.5014	10.7957	10.5435	10.6848	11.0675	10.9618	11.0418
ENSG00000050165	DKK3	2.65047	7.39305e-28	2.72543	3.09827e-10		6.97961	6.60982	6.51212	9.29196	9.48023	9.15248	2.54335	3.36837	3.76287	4.98774	5.2548	5.86859
ENSG00000050327	ARHGEF5	0.42552	0.00344371	0.592218	2.55843e-05		9.79939	9.95915	9.93726	10.3663	10.3598	10.2434	9.38977	9.81137	9.99557	10.2683	10.4983	10.2513
ENSG00000050344	NFE2L3	0.800362	2.69783e-11	0.669564	2.12097e-07		9.57631	9.51214	9.65287	10.3141	10.4655	10.3544	8.34455	8.43323	8.58183	9.12264	9.31111	8.89614
ENSG00000050393	MCUR1	-0.616983	1.39101e-16	-0.512528	8.67053e-12		12.2384	12.0481	12.1858	11.5111	11.4624	11.6516	12.0635	12.1849	12.1889	11.6422	11.649	11.6136
ENSG00000050405	LIMA1	0.169803	0.00321113	0.218636	0.000100421		13.3122	13.2603	13.2903	13.4547	13.4762	13.4412	13.0771	12.9626	13.0681	13.3076	13.1852	13.2701
ENSG00000050426	LETMD1	-0.472874	2.61695e-07	-0.732274	1.78573e-16		10.4917	10.5217	10.3242	9.90159	9.97852	10.0476	10.7474	10.7967	10.8511	10.1661	10.0251	10.0107
ENSG00000050438	SLC4A8	0.0245778	0.89404	1.15036	2.99426e-17		10.7439	10.603	10.8169	10.7988	10.7377	10.7078	7.68112	8.03684	8.17659	8.92077	9.08462	9.31638
ENSG00000050555	LAMC3	-0.88297	8.70448e-05	-1.54475	0.00175893		8.73926	9.19995	9.0051	8.15512	8.32085	7.84008	4.21995	4.70846	4.27202	3.45053	3.09719	3.39662
ENSG00000050628	PTGER3	0.00114484	0.993751	0.793986	9.99079e-31		12.0538	12.0224	12.0852	12.1908	11.9835	11.9797	13.3755	13.2018	13.2318	14.0913	14.0542	14.0503
ENSG00000050730	TNIP3	4.02108	2.05745e-22	1.66765	0.276091		5.11065	4.05567	4.28937	7.89613	8.24072	8.70947	2	2	2.56438	2	2.89106	2.62694
ENSG00000050748	MAPK9	-0.140806	0.128241	0.105667	0.267159		12.001	11.7672	11.8686	11.7203	11.7275	11.776	11.4812	11.395	11.5996	11.6879	11.557	11.5496
ENSG00000050767	COL23A1	-1.52976	0.376708	-1.43467	0.597041		5.50658	3.7519	3.44794	4.01298	3.54573	2	2	2.48073	2	2	2	2
ENSG00000050820	BCAR1	0.586631	1.10413e-06	1.22923	1.03372e-25		10.5621	10.8769	10.8857	11.4698	11.3843	11.2417	9.7423	10.1077	10.1348	11.1853	11.3127	11.1943
ENSG00000051009	FAM160A2	0.346365	0.00269534	-0.352813	0.00149248		9.07025	9.24319	9.13051	9.43443	9.51471	9.53278	9.95135	10.0015	9.96549	9.68706	9.73034	9.4323
ENSG00000051108	HERPUD1	0.502939	0.00353675	0.100907	0.620179		9.50444	9.43088	9.65132	9.91721	10.0869	10.0895	10.8794	10.9184	11.6409	11.2935	11.3198	11.2592
ENSG00000051128	HOMER3	1.23612	3.41836e-14	4.22722	6.99283e-116		8.69817	8.75956	8.63672	9.88845	9.89809	9.99186	5.13338	6.30624	6.15025	10.2146	10.1403	9.90653
ENSG00000051180	RAD51	-0.644014	0.165975	-1.05255	0.0203614		5.84458	6.0917	6.33814	5.45627	5.11738	5.87314	5.7631	5.94802	5.79973	5.08916	5.2548	4.09278
ENSG00000051341	POLQ	-0.442245	0.000633042	-0.613182	1.1516e-06		11.4179	11.1677	11.3398	10.9129	10.7539	10.9391	11.54	11.0635	11.0453	10.6055	10.5992	10.6632
ENSG00000051382	PIK3CB	-0.206362	0.0183708	0.844392	4.04356e-27		11.0407	10.8368	10.9438	10.6455	10.7746	10.7882	10.7124	10.7766	10.8048	11.5923	11.5439	11.684
ENSG00000051523	CYBA	0.147247	0.281928	0.448068	0.000624731		11.1555	11.5093	11.4415	11.6383	11.6181	11.2881	8.61072	8.70883	8.61392	9.05217	9.14684	9.06984
ENSG00000051596	THOC3	-0.300588	2.7974e-06	-0.232855	0.00041529		11.8459	11.9552	11.9678	11.6169	11.6106	11.6451	11.5866	11.5819	11.6738	11.426	11.3876	11.3311
ENSG00000051620	HEBP2 ENSG00000051620	-0.24286	0.241983	1.27735	7.97935e-17		7.59881	7.04876	7.30203	7.10423	7.00864	7.17426	8.14922	8.22019	8.35594	9.58875	9.51583	9.42089
ENSG00000051825	MPHOSPH9	-0.553138	2.51604e-07	-0.513398	1.42251e-06		11.3363	11.2529	11.3422	10.8163	10.5902	10.8574	11.9114	11.5369	11.6257	11.1035	11.1844	11.2694
ENSG00000052126	PLEKHA5	0.64408	2.13732e-11	0.544991	2.31698e-08		11.2677	11.1867	11.3815	11.9059	11.8544	12.0096	10.6926	10.9325	11.0256	11.5118	11.3198	11.4643
ENSG00000052344	PRSS8	2.6854	1.05344e-09	4.27669	1.2954e-08		5.01652	5.52664	4.62867	7.76994	7.54191	7.57927	2	2	3.28466	4.49096	5.33843	5.72752
ENSG00000052723	SIKE1	-0.601132	2.11678e-15	-0.484017	9.07705e-11		11.4225	11.3882	11.3946	10.8485	10.6517	10.895	12.0098	12.0053	11.9172	11.5322	11.4264	11.5231
ENSG00000052749	RRP12	0.580728	2.99265e-15	0.0562079	0.541781		12.305	12.392	12.2689	12.874	12.9829	12.8485	12.7659	12.78	12.805	12.8609	12.9557	12.691
ENSG00000052795	FNIP2	0.642442	1.34392e-08	0.474141	2.24751e-05		9.36816	9.43965	9.60244	10.1509	10.2763	9.88538	10.1209	10.2056	10.0707	10.6362	10.5875	10.5958
ENSG00000052802	MSMO1	-0.320886	0.00798658	0.916376	2.09941e-16		12.1274	11.9866	12.1916	11.5785	11.7988	11.9519	11.6285	11.9673	12.0155	12.7951	12.6922	12.8941
ENSG00000052841	TTC17	-0.15689	0.106004	0.260679	0.00357946		11.1964	11.0743	10.9751	10.9323	10.8649	10.9835	11.0302	11.1959	11.1353	11.4865	11.3484	11.3071
ENSG00000052850	ALX4	-1.49272	3.99123e-109	-0.734001	1.64366e-29		11.9952	12.0751	12.0944	10.5182	10.6448	10.53	13.0121	13.0912	13.0901	12.3226	12.4208	12.2458
ENSG00000053108	FSTL4	-0.0497105	0.93316	1.09995	0.00588108		5.78873	5.45921	5.50705	5.20804	5.53074	5.84545	5.40658	4.94908	5.33574	6.4073	6.50133	5.75686
ENSG00000053254	FOXN3 ENSG00000053254	-0.37037	0.00127785	-0.550833	8.27998e-07		10.6877	10.6538	10.677	10.1921	10.283	10.4286	10.466	10.6588	10.6611	10.2383	10.0408	9.84297
ENSG00000053328	METTL24	-0.586822	0.49088	-0.282741	0.662463		3.24115	4.14421	3.19921	2.51978	2.97068	3.92082	6.28707	5.89148	6.24436	6.0018	5.45544	6.11507
ENSG00000053371	AKR7A2	-0.175688	0.04183	-0.271057	0.00133555		12.0254	12.2545	12.0777	11.9759	11.932	11.9323	11.185	11.1179	11.0776	10.7758	10.9667	10.8217
ENSG00000053372	MRTO4	-0.271955	3.20847e-06	-0.475135	3.4487e-17		13.1299	13.1037	13.0611	12.8481	12.8454	12.7848	13.3565	13.4421	13.4265	13.014	12.9243	12.8596
ENSG00000053438	NNAT	-1.04483	0.382126	-0.651919	0.602449		4.80757	3.63455	4.52419	3.05959	3.76528	3.92082	4.14734	4.87325	2.56438	4.56325	2.65048	3.06251
ENSG00000053501	USE1	-0.311692	0.0380416	-0.743294	7.35593e-08		9.26959	9.6527	9.19574	9.17558	9.0756	8.96571	9.62854	9.72502	9.73529	8.93105	8.86953	9.06691
ENSG00000053524	MCF2L2	4.42271	2.08655e-81	5.11896	2.28295e-34		4.91583	5.45921	5.61273	9.51532	9.69592	9.74253	2.93712	3.57397	2.56438	7.16793	7.30211	7.62764
ENSG00000053702	NRIP2	-0.739604	0.0432637	-1.05005	0.013244		7.41733	7.291	7.1347	6.59722	6.19186	6.85118	5.83421	4.98555	5.49737	4.15903	5.02168	4.34543
ENSG00000053747	LAMA3	1.29482	5.88447e-29	1.85019	5.57926e-51		8.86949	8.93423	8.73654	10.2611	10.1059	10.0246	7.82191	7.69529	7.62508	9.42866	9.59235	9.61162
ENSG00000053770	AP5M1	-0.256151	0.00125432	0.0857281	0.33964		11.0644	10.9873	11.1361	10.8016	10.7627	10.8617	10.9544	10.8545	10.8232	11.0289	10.9469	10.9141
ENSG00000053900	ANAPC4	-0.516579	7.09327e-06	-0.112595	0.413331		10.805	10.6828	10.7366	10.2049	10.1096	10.3581	10.2716	9.92958	10.2863	10.0562	9.96223	10.1499
ENSG00000054116	TRAPPC3	0.235031	0.00036458	0.153897	0.0247695		11.5435	11.5448	11.5339	11.8182	11.7107	11.7952	11.4404	11.5164	11.564	11.6484	11.6158	11.718
ENSG00000054118	THRAP3	-0.246639	0.00863277	-0.285373	0.0018753		13.8153	13.7571	13.7966	13.5627	13.5673	13.4988	13.6478	14.015	14.0528	13.6174	13.6651	13.6103
ENSG00000054148	PHPT1 ENSG00000054148	-0.447742	0.000374253	-0.513091	3.81503e-05		11.5902	11.8394	11.6354	11.2319	11.284	11.2189	11.0608	11.5442	11.4432	10.8697	10.996	10.6729
ENSG00000054179	ENTPD2	-0.286281	0.851296	2.01566	0.152753		4.96705	4.64669	4.94424	5.3981	3.54573	4.29305	2	2	3.28466	2	4.31842	3.39662
ENSG00000054219	LY75	3.16628	0.0105953	2.64755	0.0387267		2	2.60997	3.44794	4.90805	4.80705	5.22637	2	2	3.54349	4.93422	4.14344	3.39662
ENSG00000054267	ARID4B	-0.0888506	0.412455	0.0509649	0.65177		11.249	11.0466	11.3043	11.1423	11.0009	11.1985	11.3922	11.3027	11.2509	11.3054	11.4246	11.3696
ENSG00000054277	OPN3	0.821142	1.77151e-06	0.540644	0.00213176		8.43715	7.97945	8.42454	9.08401	9.07817	9.16654	8.21287	8.55957	8.57822	8.96146	8.79747	9.19837
ENSG00000054282	SDCCAG8	0.0742881	0.676332	0.511377	0.000169544		9.21236	8.83132	8.77973	8.96884	9.0313	9.07708	9.12727	8.96089	9.04109	9.46449	9.59661	9.5914
ENSG00000054356	PTPRN	7.35774	1.70958e-140	9.65202	7.64136e-20		4.09535	4.22762	3.19921	10.8308	10.8189	10.6599	2	2	2.56438	8.97808	9.0416	8.64863
ENSG00000054392	HHAT	0.513664	0.0699899	0.742183	0.00812816		7.83773	8.0268	8.1319	8.48701	8.36772	8.66659	6.3369	6.55707	7.50854	7.58742	7.55903	7.68981
ENSG00000054523	KIF1B ENSG00000054523	-0.0873168	0.363696	0.175577	0.0397864		12.5533	12.4566	12.5895	12.4692	12.384	12.4861	12.879	13.1807	13.0342	13.1931	13.1633	13.2778
ENSG00000054598	FOXC1	2.38912	3.29483e-20	1.99634	3.42283e-17		5.70067	6.46265	5.33242	8.25682	8.29904	8.06088	7.3662	8.09224	7.43061	9.54256	9.72452	9.66676
ENSG00000054611	TBC1D22A	0.406618	0.000497778	0.37488	0.00139328		10.2738	10.4935	10.6035	10.8404	10.898	10.8712	10.163	10.4976	10.3049	10.7343	10.8062	10.5578
ENSG00000054654	SYNE2	-0.341571	0.0196952	0.220428	0.156138		10.9804	10.5624	11.0441	10.5453	10.4398	10.6216	9.708	10.1615	10.0356	10.1676	10.2224	10.2121
ENSG00000054690	PLEKHH1	0.0947118	0.745765	-1.01067	8.21866e-08		6.70572	6.75747	6.66736	6.54457	7.02999	6.79437	9.38188	9.63891	9.62764	8.18829	8.54365	8.84583
ENSG00000054793	ATP9A	2.02208	1.93478e-16	2.46006	2.93129e-24		9.62496	9.69545	9.73562	11.738	11.7135	11.6561	10.1138	11.1639	11.1645	13.3332	13.3678	13.3455
ENSG00000054938	CHRDL2	-1.12403	0.151152	-4.26967	0.00514168		5.57422	5.65272	5.61273	4.41612	4.59425	4.8339	2	3.57397	2.96901	2	2	2
ENSG00000054965	FAM168A	-0.428569	4.54694e-15	0.210245	0.000203707		12.5769	12.5474	12.6298	12.1474	12.1496	12.1745	12.2919	12.4003	12.4113	12.603	12.5756	12.5583
ENSG00000054967	RELT	1.03511	2.02843e-10	0.922334	1.64656e-08		8.17925	8.47805	8.50566	9.53738	9.40052	9.32033	8.32822	8.63038	8.0778	9.38694	9.33166	9.10734
ENSG00000054983	GALC	0.116712	0.428398	0.504573	5.39342e-05		9.71012	9.42647	9.42702	9.69214	9.69925	9.52625	9.06704	8.82409	8.91512	9.40427	9.42788	9.48365
ENSG00000055044	NOP58	-0.396843	4.04154e-08	-0.324713	7.13212e-06		12.8442	12.77	12.6649	12.4024	12.287	12.4019	13.3134	13.1881	13.2656	13.0238	12.8477	12.919
ENSG00000055070	SZRD1	0.371644	5.02322e-07	-0.0234491	0.817597		13.0528	13.1811	13.0279	13.4439	13.5176	13.4172	13.3235	13.5248	13.4865	13.399	13.5145	13.3543
ENSG00000055118	KCNH2	-0.319549	0.197722	-0.691537	0.00338065		10.0201	10.3636	10.3435	9.93266	10.2077	9.59023	7.71919	8.74651	8.33897	7.50723	7.76953	7.65906
ENSG00000055130	CUL1	0.108843	0.1368	0.283649	1.95939e-05		13.5274	13.4834	13.4714	13.5906	13.5359	13.6794	12.213	12.311	12.3976	12.641	12.5996	12.5352
ENSG00000055147	FAM114A2	0.201833	0.163038	0.034003	0.850167		9.65846	9.54096	9.75595	9.93522	9.57405	10.0231	9.63353	9.73443	9.60121	9.62298	9.76853	9.68022
ENSG00000055163	CYFIP2	1.05282	1.58027e-18	1.30942	1.1081e-28		9.88844	9.98186	9.86825	10.8128	11.122	10.9383	9.76219	10.221	10.202	11.4453	11.3434	11.3594
ENSG00000055208	TAB2	0.669442	6.47316e-23	0.351697	4.92753e-07		12.9087	12.7214	12.8467	13.4326	13.5202	13.5359	12.7269	12.7921	12.8957	13.1964	13.092	13.1834
ENSG00000055211	GINM1	0.0653315	0.564639	0.767587	3.03476e-21		9.60287	9.61834	9.80415	9.72209	9.6909	9.82284	10.3953	10.5016	10.4374	11.2304	11.1921	11.2123
ENSG00000055332	EIF2AK2	0.997134	9.59085e-47	0.70229	3.51269e-23		13.1085	12.9701	13.1293	14.1064	14.1258	13.9661	12.2774	12.3251	12.2326	12.9937	13.0643	12.8787
ENSG00000055483	USP36	0.217268	0.00524025	-0.1515	0.0553101		11.986	12.2238	12.0032	12.3535	12.2689	12.2507	13.2049	13.2463	13.1801	13.0538	13.1246	12.9968
ENSG00000055609	KMT2C	-0.318936	0.000869055	-0.0420428	0.730827		12.1418	11.9783	12.2514	11.7788	11.7988	11.8515	11.8803	12.0765	11.7436	11.8823	11.8301	11.8822
ENSG00000055732	MCOLN3	1.13994	0.015624	0.508077	0.100077		3.54073	3.63455	3.8449	4.01298	4.85568	4.71649	7.11333	7.29859	7.59682	7.63012	7.79936	8.07473
ENSG00000055917	PUM2	-0.354375	3.90302e-12	-0.234371	6.2796e-06		13.0108	12.9106	12.9434	12.6301	12.5663	12.6065	13.0703	13.0265	13.0125	12.7736	12.8012	12.8317
ENSG00000055950	MRPL43	-0.148976	0.167393	0.0553851	0.645865		11.3005	11.6464	11.4006	11.301	11.3428	11.2784	11.203	11.3032	11.4004	11.3244	11.4353	11.3164
ENSG00000056050	HPF1	-0.359026	0.000285975	-0.426113	2.54325e-05		10.9183	10.6984	10.8864	10.488	10.4207	10.5289	10.0241	10.1615	10.1224	9.8184	9.63018	9.58119
ENSG00000056097	ZFR	-0.175601	0.00197093	-0.093354	0.124764		13.5076	13.5035	13.5232	13.2994	13.335	13.373	13.2954	13.2012	13.2003	13.1986	13.0708	13.1468
ENSG00000056277	ZNF280C	-0.613336	4.53741e-10	-0.313827	0.00515407		11.8104	11.5894	11.7944	11.0526	11.0988	11.2128	9.75458	9.55948	9.45141	9.21249	9.2584	9.36958
ENSG00000056487	PHF21B	-1.18008	0.055538	-2.04287	0.0565561		6.34816	6.39209	6.35347	5.02797	5.37263	5.38869	2	3.47483	3.95326	2.65782	2	2.62694
ENSG00000056558	TRAF1	4.52683	7.38619e-237	3.25647	3.30722e-84		7.70823	7.67219	7.69392	12.1418	12.3358	12.0841	6.23546	5.59365	5.89566	9.32592	9.10566	8.80076
ENSG00000056586	RC3H2	-0.132907	0.148096	0.119962	0.191535		12.4203	12.2253	12.4516	12.2255	12.2038	12.2798	12.2102	12.1107	12.0075	12.282	12.1342	12.2743
ENSG00000056736	IL17RB	-0.325329	0.468541	0.416721	0.329337		6.44168	6.65573	6.8075	6.44753	6.2657	6.27724	6.56308	5.87213	5.87227	5.68287	6.98929	6.64087
ENSG00000056972	TRAF3IP2	2.81224	9.16555e-63	1.70863	8.29135e-27		6.97961	7.27148	6.64262	9.80277	9.78336	9.6674	7.78049	8.113	8.33042	9.86383	9.78166	9.70677
ENSG00000056998	GYG2	-1.06068	3.21755e-52	-1.33422	3.56011e-84		12.0438	12.0488	12.0789	10.9814	10.9203	11.0898	12.5917	12.7297	12.7783	11.4236	11.3326	11.3498
ENSG00000057019	DCBLD2	0.946125	1.4776e-52	3.32111	0		10.6617	10.6377	10.6593	11.5794	11.6022	11.6111	11.2368	11.3494	11.1273	14.5642	14.5462	14.5714
ENSG00000057252	SOAT1	0.988758	9.33218e-33	0.713602	8.87322e-18		11.3847	11.2373	11.4262	12.3046	12.2542	12.4535	11.8876	11.6689	11.8311	12.5321	12.4268	12.5715
ENSG00000057294	PKP2	-0.107415	0.312363	-0.857415	4.18487e-20		11.614	11.5357	11.5423	11.4636	11.3869	11.5182	10.2337	10.3955	10.5467	9.63351	9.45155	9.53959
ENSG00000057608	GDI2	-0.0752733	0.198694	-0.107946	0.0471747		13.6482	13.6448	13.6704	13.5545	13.6082	13.5748	14.3419	14.3429	14.4566	14.3038	14.2329	14.2828
ENSG00000057657	PRDM1	9.49137	3.27097e-13	3.21688	3.2272e-11		2	2	2	7.25112	6.98697	7.00932	5.34298	3.12852	4.12142	7.31126	7.50576	7.45937
ENSG00000057663	ATG5	0.189054	0.0228301	0.075554	0.419527		11.0644	11.0466	11.0316	11.2262	11.1294	11.3466	10.9538	10.844	10.804	10.9695	10.9377	10.9247
ENSG00000057704	TMCC3	3.49223	6.29091e-70	4.67	4.18362e-98		6.0954	5.42428	5.50705	9.03236	9.03922	9.18046	4.47858	4.87325	5.11436	9.33627	9.20926	9.3672
ENSG00000057757	PITHD1	-0.316749	3.63919e-06	-0.156297	0.0298886		11.4908	11.3888	11.561	11.1891	11.0957	11.2121	11.605	11.5775	11.5961	11.4435	11.4418	11.4249
ENSG00000057935	MTA3	-0.23008	0.0288023	-0.157245	0.157968		13.4235	13.3698	13.439	13.1483	13.181	13.2135	11.5364	11.7467	12.0195	11.667	11.5306	11.6696
ENSG00000058056	USP13	-0.511041	8.40619e-10	-0.438327	1.4066e-07		11.7941	11.731	11.5944	11.1323	11.2024	11.2582	11.7353	11.9659	11.9279	11.4595	11.478	11.3878
ENSG00000058063	ATP11B	-0.343844	1.33139e-05	-0.388428	5.05662e-07		12.3533	12.1286	12.3912	11.9305	11.9051	12.0197	12.8774	12.7781	12.7979	12.443	12.3649	12.4802
ENSG00000058085	LAMC2	7.84252	1.58143e-137	7.87223	1.84828e-138		3.39871	3.86042	3.44794	10.8163	10.9556	10.7221	2.54335	3.57397	3.95326	10.6476	10.7104	10.7239
ENSG00000058091	CDK14	0.111007	0.115236	0.362453	7.34244e-09		12.3158	12.1668	12.2352	12.3448	12.3096	12.3989	11.8658	11.9536	11.8989	12.2803	12.2132	12.3112
ENSG00000058262	SEC61A1	0.779073	2.99679e-64	0.700446	9.65201e-53		13.6114	13.6748	13.643	14.419	14.4582	14.3885	14.0902	14.1384	14.1684	14.8512	14.8595	14.7872
ENSG00000058272	PPP1R12A	-0.390628	1.01899e-12	-0.0251156	0.728488		12.3539	12.2443	12.3227	11.902	11.9362	11.9141	12.4693	12.4972	12.535	12.5168	12.4381	12.4708
ENSG00000058335	RASGRF1	3.61395	2.32014e-05	-0.505969	0.569381		2	3.63455	2.51808	5.27421	6.03176	4.94247	4.79608	5.15525	5.94133	4.98774	3.71315	5.53773
ENSG00000058404	CAMK2B	-0.328786	0.531558	-0.414727	0.418063		6.91585	6.39209	6.82959	6.55791	6.69787	5.84545	5.46749	6.37659	6.65402	5.80716	6.38813	5.10768
ENSG00000058453	CROCC	-0.43575	0.00443936	-0.563789	0.000107941		9.07318	9.15538	9.0051	8.80782	8.64869	8.45378	9.79376	9.50085	9.4435	8.98468	9.17555	8.90926
ENSG00000058600	POLR3E	-0.323496	6.70855e-05	-0.615274	1.08206e-15		11.1014	11.217	11.2164	10.89	10.9217	10.7504	11.8239	11.7087	11.896	11.1774	11.2432	11.1686
ENSG00000058668	ATP2B4	0.350543	5.04603e-06	2.73657	4.91656e-286		11.1417	11.0701	11.1048	11.5068	11.3843	11.4731	9.33156	9.41987	9.5779	12.2047	12.2091	12.1103
ENSG00000058729	RIOK2	-0.255028	0.0128631	-0.494841	2.18684e-07		10.6529	10.6482	10.7497	10.4284	10.345	10.5147	11.0865	10.9891	11.2031	10.7334	10.4556	10.6019
ENSG00000058799	YIPF1	0.933386	2.22186e-20	0.763782	1.53395e-14		9.42423	9.53892	9.61839	10.4257	10.3609	10.5875	10.0886	9.90836	9.9847	10.6947	10.6956	10.872
ENSG00000058804	NDC1	-0.639648	6.24816e-26	-0.286603	4.63701e-06		13.1497	12.9684	13.0138	12.3889	12.3642	12.4655	13.1264	13.1656	13.1891	12.9137	12.8452	12.8628
ENSG00000058866	DGKG	3.9525	2.85801e-45	0.0188609	0.957455		4.69053	3.36664	4.72609	8.05044	7.86656	8.26806	9.6517	10.2699	10.3898	10.1383	10.0944	10.2344
ENSG00000059122	FLYWCH1	0.757157	2.62878e-16	0.468904	1.01806e-06		10.753	10.9463	10.8605	11.7214	11.5697	11.5351	10.3178	10.4881	10.5966	10.8598	11.0096	10.9455
ENSG00000059145	UNKL	-0.280169	0.0151481	-0.174898	0.157871		10.731	10.6567	10.6242	10.4993	10.2321	10.4298	10.163	10.0539	10.1137	10.119	9.91534	9.75301
ENSG00000059377	TBXAS1	2.12578	5.76906e-11	4.0479	6.48989e-30		5.11065	6.29874	5.1337	7.54046	7.85464	7.54524	4.07088	4.24997	4.40837	7.95966	7.78452	8.16504
ENSG00000059378	PARP12	1.6898	3.33943e-45	1.02497	9.23591e-16		10.243	10.5942	10.3251	12.0627	12.1627	12.0166	8.64078	9.06042	9.07734	10.0372	10.0283	9.80133
ENSG00000059573	ALDH18A1	-0.417333	2.05436e-17	-0.24703	6.66425e-07		12.8341	12.8935	12.8093	12.407	12.413	12.4667	13.1639	13.1659	13.2167	12.9531	12.9101	12.9425
ENSG00000059588	TARBP1	-0.499246	4.71223e-07	-0.635371	2.03679e-11		10.5401	10.2903	10.5604	9.99531	9.94801	9.97118	11.2373	11.4302	11.2298	10.6309	10.751	10.62
ENSG00000059691	GATB	-0.0332968	0.807377	-0.0747475	0.535312		10.3324	10.2658	10.3134	10.3259	10.1674	10.3145	10.4901	10.7857	10.5102	10.5184	10.4915	10.5733
ENSG00000059728	MXD1	2.78535	7.94035e-68	2.69973	3.55098e-79		7.02865	6.52992	6.79633	9.66927	9.50712	9.42462	8.3727	7.94259	8.33897	11.062	10.9064	10.7497
ENSG00000059758	CDK17	1.76905	3.22568e-133	2.2814	1.11782e-219		11.2334	10.9828	11.1065	12.9643	12.8379	12.8277	10.8236	10.706	10.8109	13.0873	13.0262	13.0641
ENSG00000059769	DNAJC25	-0.187414	0.209174	0.340775	0.0134919		8.67139	8.83797	8.85165	8.58804	8.62082	8.60597	8.42354	8.43982	8.35172	8.85389	8.59557	8.76871
ENSG00000059804	SLC2A3	0.19541	0.0627648	-0.0995002	0.418818		10.6685	10.6463	10.6485	10.8177	10.7848	10.9424	9.26233	9.47703	9.57971	9.30762	9.4183	9.31144
ENSG00000059915	PSD	0.0260783	0.927363	0.532957	0.0019736		7.13327	7.48146	7.32554	7.51332	7.10231	7.39093	9.12018	9.19888	9.56884	9.76001	10.0172	9.72173
ENSG00000060069	CTDP1	0.368119	0.00434516	0.344196	0.00641346		9.6912	9.94844	10.1693	10.3596	10.3787	10.2085	10.5326	10.7364	10.8032	11.0659	11.109	10.9359
ENSG00000060138	YBX3	0.0296321	0.719375	-0.261246	2.56834e-05		12.9957	13.0446	13.038	13.0628	13.0913	13.0122	14.0468	13.8453	13.8869	13.6785	13.686	13.6383
ENSG00000060140	STYK1	-0.485104	0.104761	-0.0362723	0.935794		7.865	7.71618	7.88005	7.70544	7.07176	7.17426	6.54906	6.9567	7.39822	7.10878	6.67224	7.09597
ENSG00000060237	WNK1	-0.0760934	0.349071	-0.0536214	0.524048		14.2797	14.1085	14.2729	14.1192	14.175	14.1448	12.8988	13.0934	13.0766	12.9933	12.9592	12.9635
ENSG00000060303	RPS17P5	0.158691	0.762638	-0.297725	0.54031		5.01652	5.59106	5.6628	5.33749	5.58943	5.84545	5.58212	5.79202	5.26566	5.18391	5.33843	5.35794
ENSG00000060339	CCAR1	-0.299813	8.54514e-06	-0.323074	1.22804e-06		13.2188	13.0406	13.1439	12.8128	12.7888	12.906	13.3337	13.2239	13.333	13.0356	12.9464	12.9403
ENSG00000060491	OGFR	0.294867	0.0141718	0.284093	0.0186177		11.9925	12.2499	12.1348	12.5503	12.4486	12.258	11.2585	11.372	11.6244	11.6665	11.8627	11.5868
ENSG00000060558	GNA15	-0.671692	0.254582	0.0144817	1		6.6441	6.64059	6.35347	5.89525	6.22925	5.53459	2.93712	3.47483	4.27202	4.33452	3.58204	2.62694
ENSG00000060642	PIGV	0.107433	0.537465	-0.082034	0.652545		8.93206	9.15538	9.14819	9.15378	9.0653	9.34031	8.8032	8.58059	8.54532	8.42493	8.64978	8.61297
ENSG00000060656	PTPRU	-0.301111	0.00212271	-0.220777	0.125849		11.7436	11.8661	11.8636	11.545	11.5211	11.5083	7.38211	7.79627	7.8088	7.50723	7.57636	7.28908
ENSG00000060688	SNRNP40	-0.261322	0.000335116	-0.35874	4.8041e-07		12.9689	12.9121	12.8897	12.5694	12.6768	12.7378	12.5566	12.7751	12.6971	12.3006	12.3025	12.3583
ENSG00000060709	RIMBP2	0.392843	0.493454	0.500823	0.554601		6.0954	6.81254	6.19234	6.99073	6.64351	6.67356	3.90461	2.48073	2.56438	3.10794	3.09719	3.89585
ENSG00000060718	COL11A1	3.20875	7.43545e-05	3.74256	0.00689324		2.62812	3.86042	3.19921	5.6179	6.05277	5.95318	2.54335	2	2	4.24944	2.65048	3.39662
ENSG00000060749	QSER1	-0.0521146	0.683198	0.283456	0.00513348		11.4985	11.2329	11.5519	11.3712	11.3115	11.4623	11.332	11.1358	11.1578	11.5546	11.4035	11.5199
ENSG00000060762	MPC1	-0.260839	0.0746389	-0.478503	0.00025769		9.25678	8.96494	9.28237	9.07243	8.78362	8.87615	10.1245	9.94586	10.0157	9.65847	9.58381	9.40938
ENSG00000060971	ACAA1	0.174399	0.32148	0.0555547	0.772414		9.29988	9.27785	8.75973	9.39593	9.30525	9.19973	10.4292	10.3818	10.086	10.4135	10.3762	10.2957
ENSG00000060982	BCAT1	0.0829884	0.467152	0.28169	0.00315939		13.6147	13.3914	13.5603	13.6062	13.5966	13.6217	13.9444	14.3066	14.3279	14.4806	14.4869	14.4876
ENSG00000061273	HDAC7	0.993189	3.57762e-16	1.3163	3.66968e-27		11.122	11.4062	11.2844	12.362	12.3422	12.0815	9.99726	10.3305	10.3794	11.5249	11.745	11.3843
ENSG00000061337	LZTS1	0.846079	0.00251547	-0.440855	0.156767		8.17925	8.99203	8.20554	9.52214	9.33985	9.16093	7.12283	8.19705	7.94956	7.23586	7.60197	7.3189
ENSG00000061656	SPAG4	-0.141777	0.838705	0.197489	0.771553		5.78873	6.75747	5.84734	6.05437	6.72431	4.8339	5.87975	5.6852	5.03231	5.43573	5.75843	6.02147
ENSG00000061676	NCKAP1	0.403389	4.98996e-13	-0.0176873	0.820169		13.5375	13.4466	13.5002	13.8716	13.8756	13.9475	14.4552	14.5571	14.5858	14.5424	14.4572	14.5469
ENSG00000061794	MRPS35	-0.226429	3.48181e-05	-0.318384	1.63154e-09		12.056	12.0492	11.9977	11.7993	11.8135	11.8114	12.3711	12.3077	12.3004	12.043	12.0058	11.9764
ENSG00000061918	GUCY1B1	-0.0615461	0.909777	0.280529	0.452201		4.69053	5.52664	5.26917	4.82218	5.75242	4.58868	7.41341	7.65623	7.26087	7.63012	7.65186	7.88845
ENSG00000061936	SFSWAP	-0.21839	0.0065847	-0.201373	0.0114654		11.9645	11.9892	11.9032	11.7314	11.7757	11.6944	12.2713	12.4791	12.3883	12.1986	12.2712	12.0663
ENSG00000061938	TNK2	-0.0117172	0.939185	0.374796	0.000256261		10.7729	10.9782	10.8409	10.9974	10.8649	10.6816	10.2359	10.375	10.3701	10.6886	10.7765	10.6388
ENSG00000061987	MON2	-0.0488604	0.626195	0.100503	0.259228		11.888	11.7279	11.7364	11.7262	11.6898	11.7933	11.9516	11.8195	11.7616	12.0131	11.8658	11.958
ENSG00000062038	CDH3	1.34557	3.43382e-06	-1.47556	3.76595e-07		6.289	6.49668	5.80337	7.25932	7.69675	7.56236	7.56745	7.74932	7.22438	6.44605	5.75843	6.04544
ENSG00000062194	GPBP1	-0.124148	0.126676	-0.124237	0.130161		12.1799	12.0293	12.1892	11.9834	12.0263	12.0228	11.4986	11.3072	11.4308	11.3334	11.2767	11.2586
ENSG00000062282	DGAT2	-1.01745	1.7449e-12	0.255679	0.281633		9.83429	9.97433	9.99215	8.86798	9.026	8.87273	5.6883	6.08878	6.24436	6.4073	6.36837	5.99709
ENSG00000062370	ZNF112	-0.780528	0.010152	-0.479203	0.131121		8.17925	8.01511	7.32554	7.22626	6.96498	7.15182	7.94483	7.58671	8.0778	6.99578	7.194	7.88845
ENSG00000062485	CS	-0.293659	1.82066e-09	-0.340288	1.78211e-12		14.7261	14.6266	14.6201	14.3519	14.3954	14.3464	14.7916	14.8438	14.8343	14.5228	14.4726	14.4533
ENSG00000062524	LTK	0.224256	0.441885	1.60774	2.65206e-12		8.26363	8.53647	8.28762	8.50779	8.60312	8.65467	9.18962	8.24297	7.95513	10.1963	10.149	10.136
ENSG00000062582	MRPS24	2.30367	1.23803e-10	0.245206	0.650475		5.19901	6.11379	5.20302	7.62531	7.89009	7.7901	4.88808	4.47187	4.3418	5.22905	4.39854	4.62543
ENSG00000062598	ELMO2	-0.187574	0.00667377	0.352615	1.84029e-07		11.7865	11.7926	11.736	11.5421	11.5597	11.6506	10.792	10.8741	10.8009	11.1431	11.1348	11.2444
ENSG00000062650	WAPL	-0.159549	0.0636481	-0.107848	0.227652		12.4166	12.2417	12.4011	12.1396	12.238	12.2089	12.2544	12.3903	12.4277	12.2577	12.1459	12.3442
ENSG00000062716	VMP1	0.483492	3.3943e-09	0.404229	6.06551e-07		11.5902	11.556	11.4442	11.9098	11.9886	12.1357	12.2697	12.4196	12.4903	12.7522	12.7929	12.853
ENSG00000062725	APPBP2	-0.375407	1.32101e-05	-0.0542032	0.61231		11.7148	11.5135	11.752	11.2366	11.2989	11.3318	11.7283	11.5137	11.5889	11.5755	11.4963	11.602
ENSG00000062822	POLD1	-0.259135	0.0140713	-0.708335	3.34265e-13		11.7785	12.0933	11.8868	11.7121	11.6961	11.5877	12.2191	12.2615	12.3736	11.6164	11.7067	11.3954
ENSG00000063015	SEZ6	3.74791	1.582e-11	-2.2419	0.104671		3.39871	3.7519	3.66003	6.85678	6.87347	6.79437	3.50049	2.48073	2.56438	2	2.65048	2
ENSG00000063046	EIF4B	-0.330177	0.000644428	-0.646406	2.30339e-12		15.0917	15.0319	15.1218	14.7317	14.7385	14.7856	15.0777	15.4643	15.5418	14.7402	14.6976	14.7481
ENSG00000063127	SLC6A16	-1.14176	0.00674004	-0.483645	0.231594		5.63883	6.27932	5.1337	4.82218	5.11738	4.02326	7.16021	7.02838	7.15822	6.46504	6.68827	6.77598
ENSG00000063169	BICRA	0.0498177	0.833705	0.0162046	0.959961		8.94809	9.22046	9.16131	9.21402	9.24491	9.02247	8.52375	8.55654	8.49644	8.32452	8.9213	8.29072
ENSG00000063176	SPHK2	-0.364338	0.00978841	-0.5541	3.59912e-05		9.5618	9.99828	9.8508	9.60322	9.42087	9.31529	10.0592	10.0636	10.2253	9.66465	9.59873	9.42546
ENSG00000063177	RPL18	-0.113259	0.225988	-0.487684	9.33433e-10		14.0004	14.1899	14.128	14.0267	14.0379	13.9173	14.5382	14.7929	14.7482	14.2244	14.2858	14.1138
ENSG00000063180	CA11	-0.632187	5.58975e-08	-2.12178	3.90564e-81		9.99563	9.87434	9.89074	9.30982	9.26305	9.30262	10.9591	11.2781	11.2176	8.98797	9.22583	8.90272
ENSG00000063241	ISOC2	-0.490641	1.1712e-06	-0.321845	0.00187785		10.5787	10.7575	10.7145	10.2873	10.1637	10.1317	10.644	10.7012	10.7123	10.3523	10.5309	10.1934
ENSG00000063244	U2AF2	-0.204524	0.00372081	-0.433133	6.71558e-11		13.9236	14.0183	13.9247	13.8235	13.7813	13.6436	14.1349	14.2316	14.1967	13.7795	13.8231	13.6584
ENSG00000063245	EPN1	0.634721	5.44902e-10	0.578904	1.45989e-08		12.3167	12.5995	12.5064	13.202	13.2058	12.9127	12.6194	12.7868	12.9051	13.355	13.4453	13.2549
ENSG00000063322	MED29	0.0772216	0.476691	-0.187546	0.0529509		12.4964	12.6822	12.5165	12.6267	12.6953	12.6101	11.233	11.5168	11.4639	11.2908	11.2614	11.1102
ENSG00000063438	AHRR	-0.101174	0.697457	-0.893043	1.98706e-05		8.36737	8.61989	7.92691	8.18553	8.24072	8.26283	7.93407	7.94259	8.06753	7.21357	7.21628	6.87296
ENSG00000063587	ZNF275	-0.334491	0.00772558	0.104631	0.474129		11.5152	11.4617	11.4513	11.1934	11.1775	11.051	10.3616	10.8613	10.6431	10.8022	10.8594	10.5441
ENSG00000063601	MTMR1	0.225613	0.000622254	0.626572	1.55505e-23		11.5696	11.6254	11.6208	11.8409	11.8641	11.7861	11.1207	11.1393	11.2275	11.7841	11.8534	11.7259
ENSG00000063660	GPC1 ENSG00000063660	0.339879	0.0220979	2.85641	2.38346e-104		8.92236	9.19219	9.2021	9.6	9.36946	9.36491	8.14922	8.4851	8.65904	11.3047	11.3882	11.1625
ENSG00000063761	ADCK1	0.0533297	0.820176	-0.788202	3.04522e-06		7.85823	8.16017	8.08676	7.93756	8.15102	8.18762	8.58001	8.51348	8.86564	7.97299	7.82133	7.84813
ENSG00000063854	HAGH	0.0609863	0.623435	0.295716	0.0029817		9.95656	9.81994	9.98232	9.91462	10.0191	10.0138	9.78182	9.95853	9.85795	10.0671	10.2292	10.1881
ENSG00000063978	RNF4	0.00179563	0.988494	0.0444694	0.614312		13.0087	13.0321	12.9933	12.9927	13.0306	13.0163	12.8718	13.0286	12.9653	13.06	13.0794	12.8539
ENSG00000064012	CASP8	0.565673	5.69468e-17	0.306913	1.60208e-05		11.0466	11.1008	11.0541	11.5924	11.6057	11.6974	10.8002	10.67	10.8024	11.0883	11.0223	11.0815
ENSG00000064042	LIMCH1	-1.21407	1.8418e-19	-0.840686	1.20069e-09		11.3435	11.2029	11.2242	10.0316	10.0945	10.0138	10.8417	10.2305	10.3846	9.811	9.52701	9.66289
ENSG00000064102	INTS13	-0.317772	0.0086017	-0.45237	0.000101569		12.0212	11.9662	12.053	11.6073	11.6404	11.8327	12.2451	11.7944	12.0042	11.5662	11.4047	11.7328
ENSG00000064115	TM7SF3	-0.122588	0.140911	0.182506	0.0183145		11.567	11.5484	11.5469	11.3745	11.3428	11.5699	11.6996	11.6037	11.6822	11.8659	11.7981	11.8684
ENSG00000064195	DLX3	-1.43342	2.17511e-05	-0.94474	0.00485827		7.2097	6.82598	7.43764	6.09154	5.26871	5.95318	7.99224	7.14583	7.39822	6.65896	6.88189	6.32552
ENSG00000064199	SPA17	-0.349203	0.0732507	-0.225425	0.299173		8.68293	8.71329	8.49188	8.07385	8.34234	8.426	7.97136	7.57478	7.60393	7.45118	7.40268	7.65127
ENSG00000064225	ST3GAL6	1.44903	0.026639	1.44247	0.0912323		4.56315	4.14421	5.26917	5.76323	5.9888	6.33814	3.50049	2.48073	2.56438	3.28938	3.4378	4.34543
ENSG00000064300	NGFR ENSG00000064300	-0.549631	3.38549e-09	-0.842093	1.20339e-18		12.2997	12.5616	12.5509	12.0136	11.8454	11.9158	10.8002	10.9336	10.8667	10.1545	10.0361	9.88343
ENSG00000064309	CDON	-0.871969	5.11377e-11	-0.241432	0.12395		9.72879	9.5225	9.75883	8.99605	8.72593	8.67448	8.46894	8.54742	8.63839	8.39058	8.30984	8.23967
ENSG00000064313	TAF2 ENSG00000064313	-0.15913	0.00945814	-0.215607	0.000182306		12.3584	12.3046	12.3227	12.0991	12.1585	12.2494	13.4154	13.3896	13.3922	13.1845	13.1283	13.2358
ENSG00000064393	HIPK2	2.11232	4.96666e-27	3.68174	3.02885e-80		11.5487	11.4584	11.6295	13.7136	13.6831	13.574	9.97776	10.868	10.349	14.1419	14.1707	14.055
ENSG00000064419	TNPO3	0.044299	0.531264	-0.12949	0.0355441		13.4052	13.4299	13.4036	13.4403	13.409	13.5205	12.5383	12.5495	12.6009	12.5143	12.3878	12.3958
ENSG00000064490	RFXANK	-0.100649	0.355514	-0.446932	1.62979e-06		11.3847	11.571	11.4162	11.283	11.4236	11.3675	10.7763	10.9908	11.0335	10.5024	10.5606	10.4098
ENSG00000064545	TMEM161A	-0.323784	0.0114381	-0.592948	1.26027e-06		10.5252	10.7938	10.4192	10.3181	10.2797	10.1921	10.2304	10.5172	10.4294	9.84583	9.91193	9.65122
ENSG00000064547	LPAR2	-0.0783591	0.750975	0.19787	0.388536		9.73988	10.1288	9.95495	9.85099	9.94098	9.82106	7.57439	8.32353	8.33042	8.19968	8.55243	8.15405
ENSG00000064601	CTSA	0.785718	5.05793e-20	0.875235	8.81839e-25		11.7148	11.862	11.7054	12.535	12.6273	12.4755	11.9268	11.7001	11.6827	12.6306	12.7597	12.5478
ENSG00000064607	SUGP2	-0.297278	0.00683241	-0.311294	0.00450432		12.7777	12.8881	12.7925	12.5306	12.5192	12.5197	12.2737	11.8312	11.8795	11.6924	11.8101	11.5817
ENSG00000064651	SLC12A2	-0.230107	0.0275592	-0.0815039	0.50086		10.3275	10.1833	10.331	10.0483	9.98537	10.1245	9.96725	9.71827	9.7987	9.76385	9.74956	9.73653
ENSG00000064652	SNX24	-0.0190818	0.939072	0.227721	0.245184		9.40113	9.59693	9.61998	9.53401	9.45678	9.57976	7.80431	8.27279	8.21429	8.2333	8.0922	8.62893
ENSG00000064666	CNN2	-0.369581	1.46292e-05	-0.26857	0.00218617		13.4707	13.5994	13.4753	13.155	13.2114	13.0706	12.5962	12.862	12.8881	12.51	12.6023	12.4423
ENSG00000064687	ABCA7	-0.519815	0.00248522	0.438185	0.0167056		9.34172	9.52868	9.33157	8.9411	8.74542	8.96571	8.23932	7.71171	7.79642	8.33488	8.55243	8.18676
ENSG00000064703	DDX20	-0.212101	0.0064069	-0.378245	2.00924e-07		11.251	11.0988	11.0576	10.92	10.9359	10.921	11.5364	11.5496	11.6348	11.2352	11.211	11.1418
ENSG00000064726	BTBD1	-0.0327504	0.740275	0.0973966	0.246518		12.0385	11.8746	11.9644	11.9963	11.8299	11.9523	12.0452	12.176	12.1647	12.279	12.1668	12.2338
ENSG00000064763	FAR2	0.782935	1.94006e-10	-0.280712	0.0130764		7.79585	8.0268	8.07294	8.77105	8.76783	8.6979	10.6072	10.9054	10.8171	10.5609	10.5096	10.4338
ENSG00000064787	BCAS1	-0.577554	0.160473	0.911635	0.0217324		8.24299	7.80712	8.15833	7.3919	7.54932	7.59599	5.24198	7.06292	5.64269	6.95606	7.21628	7.08445
ENSG00000064886	CHI3L2	7.30013	2.80513e-06	3.9302	0.0091428		2	2	2	4.86575	5.19503	5.04344	2.54335	2	2	3.10794	4.47444	3.06251
ENSG00000064932	SBNO2	1.0613	9.57541e-31	0.888049	1.29862e-21		11.3935	11.6041	11.5888	12.6348	12.724	12.3986	11.1748	11.1619	11.2895	12.0816	12.1895	12.0133
ENSG00000064933	PMS1	-0.785144	4.71036e-08	-0.75658	1.23015e-07		10.5981	10.4234	10.5596	9.65226	9.59926	9.96476	10.9571	10.5396	10.5759	10.0181	9.71086	10.0906
ENSG00000064961	HMG20B	-0.141491	0.282708	0.0907755	0.509044		11.8599	12.2483	11.9916	11.9606	11.9238	11.814	11.3145	11.6672	11.5826	11.6164	11.7199	11.5167
ENSG00000064989	CALCRL	-1.16384	5.6097e-31	-0.841473	5.01526e-22		9.45146	9.61253	9.50801	8.29716	8.51881	8.28362	11.7671	11.7635	11.9053	10.9341	10.9072	11.072
ENSG00000064995	TAF11	-0.633501	9.01844e-09	-0.49435	6.41868e-06		10.507	10.4033	10.5143	9.87518	9.61524	10.0185	11.0378	10.8692	10.7892	10.4533	10.3626	10.4109
ENSG00000064999	ANKS1A	-0.0304159	0.786354	0.084022	0.39361		11.0863	11.0509	11.1889	11.1367	11.0043	11.0957	10.9951	11.0075	10.8726	10.9999	11.1573	10.9677
ENSG00000065000	AP3D1	0.231796	0.000636859	0.0907014	0.225188		13.4299	13.5553	13.4035	13.7477	13.6992	13.6388	13.7864	13.916	13.8959	13.9212	14.0362	13.9131
ENSG00000065029	ZNF76	0.0289169	0.883974	-0.100462	0.554448		10.3638	10.4399	10.0116	10.3501	10.3418	10.2381	10.005	10.2846	10.495	10.0917	10.2631	10.165
ENSG00000065054	SLC9A3R2	-0.561573	1.27784e-05	-0.821818	8.49904e-11		9.57218	9.8383	9.68199	9.1992	8.98833	9.23218	9.56898	9.76491	9.88011	8.94126	8.98433	8.85264
ENSG00000065057	NTHL1	-0.792415	1.32033e-13	-1.01141	5.03441e-21		10.1518	10.3238	10.088	9.36779	9.38611	9.45243	9.96857	10.2286	10.2043	9.15517	9.14103	9.10163
ENSG00000065060	UHRF1BP1	-0.19152	0.138062	-0.283186	0.0193097		11.5968	11.4323	11.5149	11.3324	11.3661	11.2745	11.3129	11.7841	11.828	11.3742	11.4108	11.3456
ENSG00000065135	GNAI3	-0.182286	0.000660227	0.30185	3.45978e-09		12.8045	12.785	12.7917	12.607	12.5869	12.6407	12.7142	12.7522	12.8104	13.1084	13.0159	13.0575
ENSG00000065150	IPO5	-0.499262	1.22706e-11	-0.695902	6.15383e-22		15.1588	15.0261	15.143	14.6025	14.5569	14.6724	16.181	16.3626	16.4732	15.6696	15.602	15.6715
ENSG00000065154	OAT ENSG00000065154	0.0606289	0.511248	0.205345	0.00830143		10.9974	10.9128	10.9813	11.0199	11.0049	11.0502	10.9112	10.727	10.7798	11.0281	10.961	11.047
ENSG00000065183	WDR3	-0.630063	5.04718e-33	-0.52281	3.5246e-24		12.5026	12.3863	12.3849	11.7749	11.7972	11.8158	13.1655	13.1184	13.1597	12.62	12.6167	12.6393
ENSG00000065243	PKN2	-0.0420388	0.611859	-0.165536	0.0148335		12.4906	12.3752	12.4328	12.4239	12.3681	12.3818	12.6357	12.4673	12.477	12.3903	12.3328	12.3661
ENSG00000065268	WDR18	-0.372738	0.00416504	-0.778299	2.17485e-10		11.918	12.2573	12.0533	11.8313	11.7214	11.5662	11.9849	12.3585	12.4898	11.576	11.5488	11.4174
ENSG00000065308	TRAM2 ENSG00000065308	1.27287	3.15892e-67	2.0606	9.92657e-171		9.88678	9.75465	9.79717	11.0503	11.1102	11.0869	9.28789	9.44301	9.34286	11.4059	11.4377	11.4001
ENSG00000065320	NTN1	0.120111	0.363485	0.537915	0.0430267		10.7711	10.9858	10.7755	10.9832	11.0022	10.9143	4.59236	4.87325	5.19199	5.71496	5.07142	5.27925
ENSG00000065328	MCM10	-0.847808	3.14624e-50	-1.09271	6.45166e-85		11.996	11.9544	12.0246	11.1865	11.1733	11.0713	12.4829	12.498	12.4499	11.4114	11.387	11.3582
ENSG00000065357	DGKA	0.851812	8.84668e-15	0.749432	4.52278e-12		8.58385	8.52827	8.60505	9.37535	9.45283	9.42696	8.64078	8.86382	8.82662	9.56474	9.52031	9.49022
ENSG00000065361	ERBB3	-0.0437147	0.943996	-0.71374	0.102203		6.24817	6.19893	6.79633	6.16315	6.07348	6.85118	7.64861	6.86179	7.40639	5.71496	6.57214	7.25864
ENSG00000065413	ANKRD44	-0.256397	0.182356	-0.530461	0.000991708		8.26874	7.64968	8.17568	7.87496	7.72974	7.80456	9.36597	9.53508	9.38891	8.93786	8.85895	8.91903
ENSG00000065427	KARS1 ENSG00000065427	-0.119283	0.0736865	-0.282113	2.9076e-06		13.2022	13.2115	13.176	12.9969	13.0924	13.1399	13.7741	13.6255	13.7348	13.476	13.3995	13.4156
ENSG00000065457	ADAT1	-0.245791	0.0390358	-0.125316	0.331296		10.186	10.2584	10.2442	10.1051	9.88936	9.95021	10.1174	9.98242	10.1507	9.86741	10.1548	9.83611
ENSG00000065485	PDIA5	0.197624	0.0952078	0.162762	0.151585		9.66429	9.48697	9.67133	9.81254	9.83885	9.76857	10.6215	10.9131	10.9083	11.0636	10.9863	10.8953
ENSG00000065491	TBC1D22B	0.0826685	0.549426	-0.172908	0.165361		10.6183	10.2633	10.4201	10.5586	10.5611	10.446	10.1537	10.1753	10.1807	10.0887	9.81489	10.0732
ENSG00000065518	NDUFB4	-0.175537	0.00670991	-0.308163	6.36087e-07		12.0091	12.0744	12.0577	11.8806	11.8219	11.9128	11.919	12.026	11.9974	11.6803	11.6148	11.724
ENSG00000065526	SPEN	-0.274287	5.26759e-05	-0.409956	4.07857e-10		13.0053	12.9816	13.0697	12.7351	12.7558	12.7451	13.3775	13.5395	13.32	12.9579	13.0637	12.9937
ENSG00000065534	MYLK	1.79338	1.73512e-32	1.65305	2.92254e-27		8.85936	8.95273	8.93806	10.8451	10.623	10.6267	8.10198	8.85891	8.62795	10.0655	10.2617	10.2857
ENSG00000065548	ZC3H15	-0.146072	0.0441231	-0.212073	0.00196323		12.5327	12.4408	12.5137	12.2959	12.3323	12.4211	12.9619	12.7694	12.9069	12.6966	12.6646	12.6469
ENSG00000065559	MAP2K4	0.0430668	0.665298	0.144674	0.0891764		11.4699	11.4001	11.5247	11.5239	11.4565	11.5459	10.8053	11.0109	10.8873	11.0024	11.0286	11.1123
ENSG00000065600	PACC1	0.613692	6.15069e-13	0.571208	6.09403e-11		9.98013	9.92207	9.90901	10.6471	10.5079	10.4824	9.57072	9.65032	9.58691	10.2383	10.1242	10.1526
ENSG00000065609	SNAP91	-0.937929	0.139547	0	1		6.11824	5.92678	5.7112	4.90805	5.40567	4.8339	2	2	2	2	2	2
ENSG00000065613	SLK	0.403674	1.54632e-09	0.943429	6.55962e-50		11.9225	11.7969	11.815	12.2593	12.2506	12.2365	12.2814	12.4544	12.4312	13.3956	13.2781	13.326
ENSG00000065615	CYB5R4	0.29582	0.0225129	0.424114	0.000633405		10.059	9.68626	10.0579	10.2176	10.1209	10.3727	9.80265	9.75042	9.95439	10.2076	10.2347	10.3351
ENSG00000065618	COL17A1	13.0507	4.07205e-27	13.3861	1.4568e-28		2	2	2	10.5644	10.6318	10.6277	2	2	2	10.7749	10.8016	10.7331
ENSG00000065621	GSTO2	1.72616	5.34249e-05	1.0234	0.0465307		5.81693	5.23567	5.56085	7.33877	7.31724	6.87877	4.59236	4.61842	2.96901	5.35658	5.02168	4.91291
ENSG00000065665	SEC61A2	-0.00211657	0.99316	1.51725	1.87249e-36		9.05257	8.87078	9.10809	9.10688	8.82696	9.08894	8.60734	8.4431	8.56369	10.0841	9.94899	10.0992
ENSG00000065717	TLE2	-0.616765	1.38369e-08	-1.07514	4.14125e-21		11.2804	11.4202	11.3278	10.6059	10.8834	10.6816	9.89286	9.85515	10.0117	8.71403	9.07246	8.74328
ENSG00000065802	ASB1	0.12912	0.122497	0.487949	4.0766e-11		11.1964	11.2016	11.1641	11.3844	11.2989	11.2608	10.7171	10.8795	10.7861	11.354	11.2873	11.2057
ENSG00000065809	FAM107B	0.367794	0.00213559	-0.37496	0.00142719		10.6724	10.5258	10.7352	10.9764	11.0714	10.9938	11.1581	11.5613	11.6577	11.1058	11.1053	11.0901
ENSG00000065833	ME1	0.551106	1.02947e-08	0.213928	0.0370583		10.9951	10.8251	10.9267	11.46	11.365	11.5709	11.4015	11.5882	11.7375	11.7822	11.7306	11.8709
ENSG00000065882	TBC1D1	0.907261	4.88494e-21	1.02076	4.47163e-26		11.3496	11.4654	11.4111	12.3186	12.3242	12.3045	10.5936	10.9863	11.0149	11.832	11.8754	11.9787
ENSG00000065883	CDK13	-0.370468	1.99109e-10	-0.203332	0.00104455		12.8661	12.7453	12.8452	12.4517	12.4038	12.4926	11.9797	11.9933	11.8963	11.7598	11.7631	11.7397
ENSG00000065911	MTHFD2	-0.532042	0.0101372	-0.740907	0.000196031		13.4281	13.31	13.3291	12.8201	12.8204	12.8341	13.1059	13.8078	14.0433	13.0128	12.9629	12.9133
ENSG00000065923	SLC9A7	0.545441	1.50712e-11	1.91234	4.44845e-124		12.2462	12.0506	12.3215	12.7798	12.677	12.8081	10.3686	10.2837	10.2008	12.1304	12.2515	12.2008
ENSG00000065970	FOXJ2	-0.177143	0.099662	-0.080865	0.501705		11.1849	11.3363	11.1636	11.1599	11.0591	10.9293	10.3393	10.618	10.529	10.4745	10.3787	10.4051
ENSG00000065978	YBX1	-0.079375	0.113448	-0.112184	0.0175996		15.8314	15.8817	15.8356	15.7751	15.7883	15.7474	16.4319	16.4786	16.5297	16.3884	16.3817	16.3345
ENSG00000065989	PDE4A	-0.316781	0.0001317	-0.619159	9.13233e-17		10.5642	10.7282	10.5321	10.3063	10.2719	10.3044	12.479	12.6246	12.4297	11.9399	11.8666	11.878
ENSG00000066027	PPP2R5A	-0.0421433	0.723531	0.186797	0.0394881		10.0064	9.94536	10.0308	9.94541	9.92398	9.99028	10.9544	11.1619	11.2292	11.2828	11.3121	11.3237
ENSG00000066044	ELAVL1	-0.277975	3.99044e-07	-0.358104	3.49058e-11		13.2903	13.4006	13.3777	13.0828	13.0573	13.0974	13.2752	13.2886	13.273	12.8908	12.9971	12.8722
ENSG00000066056	TIE1	10.0121	2.17116e-21	14.11	1.23485e-31		2	2	2.51808	9.50502	9.38611	9.37221	2	2	2	11.4975	11.4734	11.507
ENSG00000066084	DIP2B ENSG00000066084	0.218672	0.000172421	0.897759	2.64327e-64		11.9941	11.8546	11.9836	12.1986	12.1343	12.1584	12.5645	12.5569	12.6034	13.454	13.4989	13.4636
ENSG00000066117	SMARCD1	0.118715	0.0771252	0.0301484	0.7041		13.6585	13.7697	13.6426	13.8093	13.853	13.7662	13.3669	13.4189	13.4487	13.5065	13.4592	13.3566
ENSG00000066135	KDM4A	-0.143434	0.171057	-0.49622	2.46559e-08		10.2022	10.2245	10.2277	10.1231	10.1357	9.95669	10.8919	10.9579	10.955	10.5828	10.391	10.3363
ENSG00000066136	NFYC	-0.166572	0.0598713	-0.525308	3.63086e-11		11.8152	12.0341	11.9268	11.823	11.7594	11.6993	12.1973	12.261	12.3634	11.8006	11.8018	11.6444
ENSG00000066185	ZMYND12	0	1	0.372942	0.745812		2	2	2	2	2	2	3.71666	4.52239	5.07392	4.87865	5.2548	4.26603
ENSG00000066230	SLC9A3	-0.791083	4.41044e-05	-0.409041	0.202957		8.84232	8.90602	8.7189	8.10145	7.99694	8.02429	5.63618	5.24824	5.26566	5.3967	5.02168	4.56036
ENSG00000066248	NGEF	1.93725	2.54506e-77	1.24976	8.76456e-35		8.86275	8.81118	8.84353	10.7861	10.7434	10.7717	9.31508	9.73175	9.60121	10.8171	10.8487	10.7515
ENSG00000066279	ASPM	-0.286421	6.35287e-05	-0.0345269	0.707907		13.66	13.4126	13.5763	13.2451	13.2505	13.3047	13.0178	13.0886	12.9853	13.0346	12.9248	13.0285
ENSG00000066322	ELOVL1 ENSG00000066322	0.731137	2.54889e-41	0.828294	4.54966e-56		11.4903	11.563	11.4553	12.2748	12.1864	12.2375	12.2731	12.2087	12.2452	13.0905	13.0712	13.0487
ENSG00000066379	POLR1H	-0.104151	0.667013	-0.610654	0.00117505		8.86275	8.61215	8.16703	8.63915	8.35931	8.38811	9.15532	9.03454	9.37442	8.69002	8.47139	8.59684
ENSG00000066382	MPPED2	-0.0303498	0.991951	-0.886945	0.0136827		2	2	2.51808	2.51978	2	2	7.26688	7.48847	7.71986	6.48379	6.96318	6.42025
ENSG00000066422	ZBTB11	-0.486297	2.51834e-07	-0.322429	0.000537473		10.6362	10.5503	10.4445	10.0495	10.0057	10.1245	11.5853	11.2982	11.3974	11.1468	11.0857	11.0959
ENSG00000066427	ATXN3	-0.0279259	0.887916	-0.257607	0.079332		9.29487	8.92489	9.06219	8.98622	9.06012	9.17212	9.81735	9.50242	9.49992	9.37695	9.33166	9.36482
ENSG00000066455	GOLGA5	0.308721	0.00111117	0.520035	5.42208e-09		10.6549	10.4872	10.6739	10.8342	10.9246	10.9874	10.9384	10.9619	11.1205	11.6317	11.5217	11.4237
ENSG00000066468	FGFR2	-1.86122	2.62264e-24	2.20734	0.244795		9.68357	9.68072	9.86424	8.07385	7.95849	7.62886	2	2	2	2.65782	2	2
ENSG00000066557	LRRC40	-0.41577	7.493e-06	-0.0685493	0.535969		10.9377	10.7219	10.9508	10.4	10.4388	10.5386	11.2708	11.2859	11.2627	11.3418	11.1544	11.108
ENSG00000066583	ISOC1	-0.542179	3.33318e-12	-0.503081	1.33953e-11		10.3299	10.3321	10.3368	9.69969	9.82975	9.84923	11.0365	11.0399	10.9633	10.5081	10.554	10.473
ENSG00000066629	EML1	0.743994	1.89197e-32	1.36641	2.33411e-111		10.9851	11.0778	11.1093	11.8364	11.7425	11.8252	11.2058	11.1292	11.206	12.5819	12.4959	12.5567
ENSG00000066651	TRMT11	-0.391077	0.00205504	-0.486455	9.08875e-05		9.73064	9.64892	9.74291	9.3294	9.26305	9.36491	9.68253	9.62742	9.85348	9.40672	9.28236	9.00407
ENSG00000066654	THUMPD1	-0.280063	3.17038e-05	-0.246113	0.000189442		11.1291	11.0466	11.1798	10.8438	10.8508	10.8268	11.6293	11.5602	11.5341	11.3437	11.3043	11.3396
ENSG00000066697	MSANTD3	1.67699	1.57998e-51	0.934116	1.17246e-16		9.8901	9.6222	9.85754	11.529	11.4619	11.4089	9.83769	9.90836	10.2276	11.0321	10.8089	10.9463
ENSG00000066735	KIF26A	-1.70202	9.29704e-19	-1.95506	1.41989e-28		8.43715	8.99203	8.99536	7.41408	7.26419	6.67356	11.265	11.4637	11.4373	9.58441	9.58809	9.10449
ENSG00000066739	ATG2B	-0.145083	0.14794	-0.046231	0.678668		11.1645	10.8615	10.9862	10.8431	10.8143	10.9342	11.7158	11.7504	11.5885	11.5972	11.6854	11.638
ENSG00000066777	ARFGEF1 ENSG00000066777	-0.0912793	0.239397	0.148678	0.0352203		11.5201	11.4246	11.5569	11.4158	11.376	11.4405	11.6549	11.7649	11.7407	11.9275	11.8247	11.8549
ENSG00000066827	ZFAT	0.0888452	0.525948	-0.0183673	0.92008		9.72693	9.69911	9.65132	9.86314	9.71416	9.75932	8.87523	8.96318	9.17378	9.00753	9.0694	8.88953
ENSG00000066855	MTFR1	-0.500802	5.05855e-07	-0.311709	0.00225922		11.4974	11.2739	11.3556	10.817	10.7777	11.0304	11.5176	11.6974	11.6713	11.4218	11.183	11.3444
ENSG00000066923	STAG3	-0.565554	0.156642	-0.802593	0.029911		6.97961	6.79897	6.45643	6.28049	6.43529	5.87314	7.48145	7.09666	7.1964	5.8655	6.15428	7.13001
ENSG00000066926	FECH	-0.381925	0.00545728	-0.0684769	0.68197		10.9077	10.8906	11.0744	10.5627	10.5721	10.6031	10.9983	11.5715	11.5608	11.4254	11.2323	11.3329
ENSG00000066933	MYO9A	-0.348831	9.1734e-06	-0.196419	0.0144075		10.702	10.6069	10.7598	10.4275	10.3149	10.2813	11.0496	11.1266	11.0342	10.8847	10.8743	10.8661
ENSG00000067048	DDX3Y ENSG00000067048	-0.362688	7.97926e-05	-0.467048	3.41929e-07		13.3902	13.2543	13.2876	12.9733	12.8904	12.9823	12.2285	11.9759	11.8162	11.559	11.5543	11.538
ENSG00000067057	PFKP	0.746432	1.0355e-09	0.986347	2.07238e-16		12.4266	12.7178	12.6442	13.4209	13.3956	13.2176	12.7037	13.1707	13.262	14.0079	14.1686	13.9699
ENSG00000067064	IDI1	-0.730109	7.18203e-13	0.00606301	0.97929		11.8743	11.6302	11.7753	10.9789	10.9961	11.1248	12.5038	12.909	12.807	12.6857	12.7513	12.8278
ENSG00000067066	SP100	2.70574	1.75128e-204	4.07571	7.66364e-120		9.70447	9.49119	9.72387	12.307	12.4015	12.3222	5.09529	5.27796	4.47199	8.88243	8.87654	8.94794
ENSG00000067082	KLF6	2.34414	9.82722e-217	1.94292	1.69157e-158		10.4108	10.4322	10.5023	12.8083	12.7945	12.7681	11.4088	11.6245	11.7278	13.534	13.5315	13.538
ENSG00000067113	PLPP1	0.507907	0.0149594	0.663537	0.00101789		7.82391	8.0384	8.45683	8.72447	8.58521	8.59354	7.75629	8.16561	8.06753	8.67786	8.8554	8.42472
ENSG00000067141	NEO1 ENSG00000067141	-0.415636	4.29467e-05	-0.292253	0.00379763		11.0695	10.6548	10.8155	10.4046	10.5436	10.3703	12.038	12.0358	12.0295	11.8066	11.7426	11.6754
ENSG00000067167	TRAM1	0.403146	5.38654e-12	0.364669	7.61279e-10		12.6103	12.5768	12.5532	12.96	12.9716	13.0173	12.2116	12.1554	12.0275	12.4823	12.5092	12.5028
ENSG00000067177	PHKA1	1.03593	1.02851e-09	1.02225	1.04856e-09		9.36339	9.45271	9.27836	10.4092	10.4044	10.3788	9.2385	10.1353	9.96549	10.9695	10.7405	10.8269
ENSG00000067182	TNFRSF1A ENSG00000067182	0.929702	5.75349e-26	0.496438	6.90331e-08		12.0337	12.1421	12.0509	13.004	13.0132	12.9989	10.988	11.2554	11.3468	11.7322	11.7944	11.5652
ENSG00000067191	CACNB1	-0.0744226	0.719754	0.508261	0.00300184		8.71325	8.64665	8.59219	8.43372	8.70618	8.581	7.52509	7.81159	7.39001	8.08772	8.16273	8.01527
ENSG00000067208	EVI5	0.25526	0.00279658	0.524989	7.56989e-11		10.9497	10.7183	10.8148	11.0841	11.0083	11.1604	10.6918	10.7616	10.6569	11.2185	11.1935	11.272
ENSG00000067221	STOML1	0.745879	3.73554e-07	1.14229	8.22181e-15		8.39101	8.58077	8.29161	9.14054	9.16756	9.18323	7.63539	7.96102	7.91563	8.98139	9.11754	8.80778
ENSG00000067225	PKM	1.52566	2.03976e-168	1.05382	9.32837e-81		16.5468	16.6327	16.5631	18.1307	18.1273	18.0619	16.7103	16.8225	16.8633	17.8924	17.8872	17.7794
ENSG00000067248	DHX29	-0.229917	0.00527358	-0.0174779	0.880303		11.8143	11.7589	11.7863	11.6157	11.4196	11.6269	11.4184	11.2564	11.2565	11.2579	11.2813	11.3438
ENSG00000067334	DNTTIP2	0.4343	4.89675e-11	0.479499	2.79317e-13		12.481	12.3043	12.419	12.878	12.7792	12.8529	12.3296	12.3007	12.2383	12.8422	12.7056	12.7569
ENSG00000067365	METTL22	0.208235	0.13241	-0.490661	9.48744e-05		10.0033	10.153	9.82217	10.2155	10.1443	10.2553	9.99726	10.2008	10.1819	9.82577	9.63432	9.4391
ENSG00000067369	TP53BP1	-0.267979	8.53383e-05	-0.0507476	0.54128		12.8389	12.8604	12.9591	12.5346	12.6323	12.6885	12.4545	12.3029	12.3227	12.2947	12.3041	12.3333
ENSG00000067445	TRO	-0.0414279	0.735825	0.0163433	0.908542		11.0051	11.0227	10.8818	10.8814	10.8349	11.0638	10.5538	10.469	10.4394	10.5686	10.5606	10.3771
ENSG00000067533	RRP15	-0.0953594	0.301058	-0.0994213	0.258616		10.9313	10.8167	10.8148	10.8225	10.7296	10.7231	11.3887	11.3068	11.3179	11.3309	11.2405	11.1397
ENSG00000067560	RHOA	0.0563459	0.347317	0.123404	0.0194608		13.9673	13.9764	13.9784	13.9944	13.9993	14.0957	14.5788	14.6596	14.6691	14.7911	14.7309	14.7568
ENSG00000067596	DHX8	-0.185763	0.0186015	-0.0415888	0.664761		12.2969	12.364	12.3602	12.231	12.1204	12.1101	11.5685	11.7789	11.7216	11.6375	11.7291	11.5832
ENSG00000067601	PMS2P4	-0.497215	0.10294	-0.0253155	0.960498		6.91585	6.8393	7.1258	6.2965	6.73734	6.39656	6.28707	6.76019	6.85832	6.85888	6.46458	6.54322
ENSG00000067606	PRKCZ	-0.324752	0.212902	0.460118	0.0727184		8.72817	9.09835	8.97569	8.64854	8.60668	8.60597	6.70897	7.57478	7.77766	7.67159	7.88529	8.03935
ENSG00000067646	ZFY	-0.068352	0.511248	-0.142885	0.178481		11.1548	10.9578	11.1504	11.0818	10.9941	10.989	9.26233	9.30731	9.29967	9.12264	9.14393	9.17682
ENSG00000067704	IARS2	-0.255194	6.0064e-05	-0.0635816	0.389814		13.4215	13.3133	13.3512	13.0949	13.0686	13.1581	13.3903	13.4229	13.5403	13.4531	13.3335	13.3778
ENSG00000067715	SYT1	-0.514936	6.51574e-10	0.358847	1.55698e-05		12.2342	12.1188	12.1612	11.6804	11.5352	11.7501	13.1935	13.3876	13.4918	13.7134	13.6849	13.7652
ENSG00000067798	NAV3	4.33234	3.02738e-33	5.28556	1.16491e-44		9.19097	9.13662	9.41976	13.5038	13.6946	13.5279	4.21995	6.17026	5.79973	10.8652	10.7104	10.7588
ENSG00000067829	IDH3G	-0.0401657	0.660112	-0.171009	0.0206877		11.1808	11.1657	11.1494	11.1832	11.1301	11.057	11.3684	11.3234	11.4308	11.2781	11.1879	11.1425
ENSG00000067836	ROGDI	-0.126481	0.750039	1.49629	2.08255e-06		7.34171	7.53156	7.31774	6.92015	7.40155	7.45648	5.40658	5.91057	5.58631	7.29012	7.36329	6.3831
ENSG00000067840	PDZD4	-0.738452	0.0940175	-0.808404	0.0760855		10.7521	10.7809	10.5152	10.0364	9.95081	9.86138	5.83421	7.06292	7.52363	6.17328	6.57214	5.69757
ENSG00000067842	ATP2B3	-1.47248	1.63069e-27	-2.10915	0.10481		10.538	10.8351	10.7755	9.27993	9.29206	9.1915	2	2.26029	3.76287	2.65782	2	2
ENSG00000067900	ROCK1 ENSG00000067900	0.0547779	0.424689	0.298873	6.93162e-08		11.9217	11.8286	11.9248	11.9612	11.9188	11.9616	11.9859	12.0197	11.9981	12.3462	12.2802	12.2727
ENSG00000067955	CBFB	0.0961479	0.689297	-0.0833645	0.726808		11.8287	11.7341	11.7102	11.8154	11.8307	11.9158	13.82	13.1533	13.1419	13.3246	13.3506	13.2987
ENSG00000067992	PDK3	0.392461	0.00236099	0.786958	3.27816e-09		9.34172	9.1739	9.28237	9.61922	9.69257	9.66145	7.93946	7.9747	7.93269	8.48664	8.78635	8.87622
ENSG00000068001	HYAL2	-0.034762	0.835368	0.447705	0.000166759		10.1026	10.3462	10.0486	10.2155	10.1209	10.0672	10.7203	11.0301	10.8474	11.3823	11.4359	11.1194
ENSG00000068024	HDAC4	-0.549686	6.1554e-08	-0.56078	5.16287e-08		10.3324	10.43	10.1822	9.71317	9.84187	9.75188	10.1209	10.0699	9.95578	9.39687	9.54253	9.53325
ENSG00000068028	RASSF1	0.347317	0.00519708	0.0372765	0.812973		9.10782	9.59104	9.40328	9.67846	9.74353	9.75932	10.3696	10.4314	10.4061	10.3318	10.4556	10.5251
ENSG00000068078	FGFR3	-1.14259	1.37074e-06	-1.3235	1.14934e-08		9.03167	9.22554	9.15258	8.33641	7.71664	7.89515	10.0958	9.36209	9.27312	8.13592	8.64157	8.09784
ENSG00000068079	IFI35	2.40841	1.22682e-27	0.0278328	0.945947		8.36259	8.24769	8.06831	10.6219	10.8159	10.4003	6.90889	7.74401	7.98815	7.59606	7.95981	7.29909
ENSG00000068097	HEATR6	-0.159198	0.0608042	0.0440416	0.649807		10.9529	10.9463	11.0458	10.7981	10.7996	10.8746	11.1833	11.3336	11.3319	11.412	11.2614	11.309
ENSG00000068120	COASY	0.0850195	0.357571	-0.200791	0.0142534		12.407	12.5879	12.4563	12.6202	12.5537	12.5365	12.3061	12.2188	12.2969	12.1341	12.1539	11.9224
ENSG00000068137	PLEKHH3	-0.485623	4.82138e-05	-0.611283	3.41929e-07		10.1968	10.4744	10.3953	9.93009	9.8343	9.86311	9.74384	10.0279	10.0962	9.35421	9.43976	9.2688
ENSG00000068305	MEF2A	0.0433913	0.705075	0.279156	0.00165014		11.2645	11.1214	11.2418	11.2283	11.2187	11.3142	11.2852	11.5137	11.5507	11.8159	11.7116	11.6692
ENSG00000068308	OTUD5	0.278326	0.000534124	0.0833256	0.373659		13.2084	13.3029	13.1969	13.5157	13.5596	13.468	11.889	12.1871	12.1484	12.1463	12.2156	12.1293
ENSG00000068323	TFE3	0.756945	4.60212e-21	0.407273	1.05902e-06		13.6661	13.7187	13.684	14.476	14.4872	14.3736	12.2665	12.5411	12.6234	12.9413	12.9067	12.8256
ENSG00000068354	TBC1D25	0.127353	0.191983	0.0166188	0.90006		11.9747	12.0863	11.9873	12.2084	12.1389	12.0815	10.6038	10.8252	10.8459	10.8891	10.769	10.6719
ENSG00000068366	ACSL4	0.750737	2.40226e-20	1.06309	1.49991e-39		12.0889	11.9727	12.1731	12.8413	12.851	12.8002	11.3453	11.5919	11.6361	12.6091	12.5229	12.6417
ENSG00000068383	INPP5A	-0.02148	0.901071	-0.0356457	0.832456		10.3164	10.5258	10.3521	10.2134	10.5839	10.3158	9.82028	9.69092	9.76417	9.59953	9.86158	9.69735
ENSG00000068394	GPKOW	-0.0226241	0.852988	-0.222102	0.0191041		11.6541	11.6459	11.5444	11.555	11.5784	11.6441	10.6282	10.725	10.7569	10.5274	10.6098	10.2944
ENSG00000068400	GRIPAP1	0.150931	0.0160427	0.083243	0.233154		12.0868	12.0884	12.1691	12.2424	12.306	12.2501	11.3473	11.279	11.2309	11.3609	11.3839	11.3642
ENSG00000068438	FTSJ1	0.0203251	0.807377	-0.256288	4.95207e-05		13.0317	13.1028	12.9829	13.065	13.091	13.0233	12.012	12.1161	12.0387	11.7931	11.8684	11.7374
ENSG00000068489	PRR11	-0.282722	9.77568e-09	-0.230439	2.7584e-06		12.6666	12.6509	12.6131	12.3201	12.3783	12.3846	12.9531	12.9484	12.9344	12.7561	12.6865	12.7017
ENSG00000068615	REEP1	0.878862	2.88203e-08	2.7013	4.48218e-67		9.41041	9.57122	9.54519	10.3767	10.3192	10.4598	7.51791	8.37942	8.30444	10.7422	10.8281	10.8329
ENSG00000068650	ATP11A	0.0425472	0.704207	0.59223	1.22552e-12		10.8703	10.9722	11.013	11.0655	11.033	10.8806	10.6423	10.7464	10.5993	11.3482	11.2193	11.195
ENSG00000068654	POLR1A	-0.363604	4.22997e-10	-0.397338	6.16964e-12		13.6162	13.5923	13.6411	13.2839	13.2561	13.2186	13.608	13.7505	13.5739	13.258	13.2796	13.2092
ENSG00000068697	LAPTM4A	0.286992	2.78626e-07	0.724609	3.05837e-42		12.4012	12.4468	12.4055	12.6776	12.6632	12.772	12.4852	12.5246	12.6038	13.274	13.2573	13.2571
ENSG00000068724	TTC7A	0.483094	0.00217929	1.19185	7.57584e-21		7.43563	7.6421	7.35629	7.96787	7.95849	7.93512	8.98868	9.3499	9.34498	10.485	10.465	10.318
ENSG00000068745	IP6K2	-0.0541039	0.61089	0.112353	0.213863		10.7328	10.6377	10.7641	10.7633	10.6941	10.5025	11.7264	11.7724	11.7711	11.9254	11.8863	11.7925
ENSG00000068784	SRBD1	-0.376349	1.18244e-05	-0.279558	0.002231		11.3185	11.2411	11.2413	10.9545	10.8074	10.9085	10.2801	10.4714	10.3501	10.1279	9.97699	10.1623
ENSG00000068796	KIF2A	-0.408381	3.95318e-09	-0.289918	5.01651e-05		12.7081	12.6172	12.7796	12.2929	12.335	12.2567	12.1066	12.1225	12.2237	11.9601	11.8147	11.8066
ENSG00000068831	RASGRP2	-0.76557	0.0929457	-1.0054	0.0723013		7.38002	7.25169	7.63869	6.75617	6.43529	6.85118	4.21995	4.41951	5.33574	4.63209	2.65048	3.89585
ENSG00000068878	PSME4	0.177883	0.00658379	0.43625	3.256e-13		12.4868	12.3542	12.4098	12.6313	12.5612	12.5933	13.2886	13.3836	13.445	13.803	13.7688	13.8566
ENSG00000068885	IFT80	-0.422917	0.0566742	0.116232	0.654511		8.93849	8.95885	8.96326	8.4905	8.45316	8.65467	8.99386	8.38967	8.03103	8.57671	8.61666	8.72855
ENSG00000068903	SIRT2 ENSG00000068903	0.0972768	0.283266	-0.00989915	0.94082		11.4271	11.4761	11.4999	11.6241	11.5838	11.4832	10.6131	10.7142	10.7845	10.5969	10.7662	10.7183
ENSG00000068912	ERLEC1	0.430854	4.61011e-08	0.495403	1.37454e-11		10.27	10.2842	10.132	10.5519	10.6413	10.7781	11.6185	11.559	11.584	12.0908	12.06	12.0953
ENSG00000068971	PPP2R5B	1.07674	3.98151e-12	1.40589	6.72674e-20		8.90276	8.86428	8.93042	9.97679	9.98264	9.95021	8.95184	8.49462	8.20495	9.86741	10.1197	9.94208
ENSG00000068976	PYGM	0.44511	0.678775	-0.902885	0.342466		3.06426	4.87081	3.32893	4.16023	4.12405	4.654	4.97457	4.05782	5.03231	3.10794	3.71315	4.74738
ENSG00000069011	PITX1	0.356934	0.0827753	0.0762991	0.742282		7.70823	8.23263	8.30743	8.63915	8.61377	8.04878	10.0088	10.429	10.2561	10.3382	10.375	10.237
ENSG00000069020	MAST4	4.05958	6.26282e-251	3.32199	9.43228e-182		7.29236	6.95397	7.23741	11.2167	11.2807	11.0683	7.33385	7.41682	7.47787	10.7947	10.7153	10.5877
ENSG00000069122	ADGRF5	5.51528	0.000579579	0	1		2	2.60997	2	5.66799	4.53576	4.94247	2	2	2	2	2	2
ENSG00000069188	SDK2	2.50912	0.00418154	2.48763	0.00195367		2	2	4.28937	5.06583	4.99245	5.30981	3.71666	3.75389	4.3418	6.19619	5.49242	6.47424
ENSG00000069248	NUP133	-0.352767	1.0427e-06	-0.340518	1.86645e-06		12.139	12.0684	12.2601	11.8161	11.7879	11.814	12.5795	12.5199	12.5963	12.2803	12.1092	12.2794
ENSG00000069275	NUCKS1	-0.647128	1.38833e-28	-0.3637	1.18931e-09		15.7116	15.5778	15.624	14.9992	14.9582	15.0173	14.6537	14.8367	14.7885	14.4235	14.3692	14.4011
ENSG00000069329	VPS35	-0.0386349	0.696202	0.105313	0.214015		12.4764	12.3184	12.5002	12.3793	12.3353	12.4692	12.6852	12.6336	12.6931	12.853	12.6524	12.815
ENSG00000069345	DNAJA2	-0.0315909	0.728922	-0.0291963	0.741815		11.6059	11.6157	11.6263	11.5904	11.459	11.6964	12.2544	12.2923	12.3222	12.285	12.2393	12.2574
ENSG00000069399	BCL3	2.32004	2.78173e-24	0.480088	0.0677981		7.73803	8.31599	8.08217	10.32	10.4974	10.2762	8.10198	7.38304	7.34823	8.42978	8.2463	7.57095
ENSG00000069424	KCNAB2	0.981171	2.40752e-11	0.915211	4.79702e-12		7.38944	7.32927	7.58775	8.30114	8.50744	8.41191	8.5731	8.68685	8.76445	9.71906	9.51583	9.51189
ENSG00000069431	ABCC9	6.68887	1.9207e-05	1.4266	0.503375		2	4.05567	2.89847	9.11819	9.30087	8.91664	2	2	2.96901	2	3.09719	3.23922
ENSG00000069482	GAL	2.82991	2.87122e-108	2.64697	6.34376e-110		7.04066	7.46437	7.16975	9.98423	10.0612	10.0491	7.93946	7.70626	8.04679	10.5206	10.5779	10.4818
ENSG00000069493	CLEC2D	0.148646	0.619068	-0.165532	0.571371		7.48039	7.34803	7.36388	7.25112	7.66981	7.67679	7.65517	7.25444	7.18695	7.14456	6.96318	7.49463
ENSG00000069509	FUNDC1 ENSG00000069509	-0.321043	0.000112868	0.242304	0.00620356		11.0339	11.169	11.1846	10.7459	10.7926	10.8925	10.0825	10.09	10.0733	10.3096	10.2442	10.4109
ENSG00000069535	MAOB	-0.461803	0.54113	-0.695686	0.175113		3.06426	3.36664	4.62867	3.20239	3.76528	3.69113	6.46192	7.20889	7.34823	6.10227	6.70412	6.28581
ENSG00000069667	RORA	-0.0391317	0.939637	-0.630013	0.234825		8.37213	8.02096	8.25126	8.0362	8.26793	8.23642	4.21995	3.57397	5.26566	4.15903	4.47444	3.06251
ENSG00000069696	DRD4	0.11635	0.945992	0.957308	0.468958		2.62812	3.03735	4.28937	4.29384	2.97068	3.08035	2.75362	4.05782	3.76287	2.65782	3.94428	5.27925
ENSG00000069702	TGFBR3	-1.03031	3.32608e-11	-0.993551	6.74905e-10		8.97023	8.75956	9.01959	7.94773	7.93038	7.82597	8.44263	8.70337	8.3975	7.50723	7.67618	7.44141
ENSG00000069849	ATP1B3	0.515059	3.07145e-08	0.641174	1.97173e-12		12.3195	12.1545	12.1983	12.675	12.6846	12.8551	12.9192	12.6236	12.7639	13.4535	13.2662	13.513
ENSG00000069869	NEDD4	0.779766	5.55976e-23	0.626547	1.23131e-15		10.8225	10.5784	10.7138	11.5362	11.4935	11.4265	11.1811	11.24	11.068	11.7622	11.7749	11.8344
ENSG00000069943	PIGB	0.566584	0.00115849	0.265988	0.134285		7.52381	8.06131	7.90107	8.27309	8.40904	8.52971	8.95982	8.91199	9.03847	9.43349	9.07855	9.16866
ENSG00000069956	MAPK6	0.448278	3.48143e-11	0.429701	1.88769e-10		12.7839	12.6134	12.6921	13.1631	13.1675	13.1068	12.7002	12.7976	12.8746	13.2961	13.1685	13.1983
ENSG00000069966	GNB5	0.812182	9.38192e-09	0.76857	5.60374e-08		9.64476	9.81321	9.69859	10.6148	10.4156	10.5516	9.25587	9.81137	9.82178	10.4293	10.5398	10.2756
ENSG00000069974	RAB27A	1.40406	2.05894e-19	0.759743	9.14352e-08		6.90276	7.33868	7.25384	8.60742	8.32518	8.72095	8.97301	8.98361	9.00928	9.75423	9.83843	9.63155
ENSG00000069998	HDHD5	-0.369706	0.000446006	-0.748874	4.14035e-14		11.1876	11.28	11.3063	10.8973	10.8694	10.9035	11.8304	12.2214	12.2265	11.3001	11.4365	11.3292
ENSG00000070010	UFD1	0.307562	8.53719e-05	0.180629	0.0243169		11.0563	11.075	11.0191	11.355	11.4882	11.2128	11.7403	11.6542	11.7253	11.8986	11.8928	11.8705
ENSG00000070018	LRP6	-0.281746	0.000612961	-0.90656	1.20427e-32		12.126	11.954	12.1514	11.8164	11.7796	11.7992	12.9348	13.1495	13.1777	12.1437	12.1856	12.2256
ENSG00000070047	PHRF1	0.0464677	0.730422	-0.0707595	0.573522		11.7856	12.0988	11.9653	12.1251	11.9739	11.8969	12.0225	12.2056	11.9957	12.0708	12.0791	11.8616
ENSG00000070061	ELP1	-0.353047	5.36179e-08	-0.158416	0.0231753		12.504	12.4395	12.4614	12.1218	12.0682	12.1563	12.1048	12.1076	12.0035	11.885	11.8427	12.0107
ENSG00000070081	NUCB2	0.645301	2.93341e-14	1.11271	7.09758e-44		9.82564	9.85479	9.74146	10.3395	10.4733	10.5343	10.3001	10.2037	10.349	11.3711	11.3635	11.4487
ENSG00000070087	PFN2	-0.327564	2.49148e-07	0.0184986	0.832735		13.1913	13.0952	13.1517	12.7674	12.7534	12.9312	13.4473	13.491	13.5175	13.5297	13.446	13.5347
ENSG00000070159	PTPN3	0.384459	0.000790402	-0.0384975	0.900234		10.3102	10.2509	10.1175	10.7037	10.5408	10.5823	5.63618	5.85251	5.89566	5.83662	5.75843	5.69757
ENSG00000070182	SPTB	0.246689	0.364106	-0.41426	0.110541		8.23256	8.10057	7.98711	8.38214	8.38852	8.28362	7.13226	8.113	7.61807	7.42232	7.20518	7.185
ENSG00000070193	FGF10	-1.48192	0.480122	-2.96921	0.226385		2	4.05567	5.1337	3.20239	2.97068	3.41782	2	3.12852	2	2	2	2
ENSG00000070214	SLC44A1	0.0736478	0.574675	0.402847	9.98777e-05		11.5886	11.4279	11.549	11.5192	11.6369	11.6325	12.2268	11.8158	11.8424	12.3516	12.353	12.4238
ENSG00000070269	TMEM260	0.0973058	0.59283	0.653898	5.76756e-06		9.49574	9.34942	9.41429	9.52214	9.2608	9.735	9.06211	8.73317	8.83269	9.52003	9.43026	9.63551
ENSG00000070366	SMG6	-0.17485	0.165458	-0.253439	0.0395478		11.5061	11.561	11.4221	11.4186	11.3256	11.2155	9.97252	10.3349	10.2367	10.0794	9.96881	9.74571
ENSG00000070367	EXOC5	-0.253103	0.00267949	0.290559	0.000441081		12.2025	12.0041	12.1131	11.8133	11.8231	11.9294	11.959	11.8008	11.7052	12.1489	12.1077	12.0903
ENSG00000070371	CLTCL1	-0.571148	0.00219467	-0.518462	0.00569758		8.50804	8.85118	8.68295	8.21531	8.1314	8.01188	8.47637	8.639	8.80207	8.31931	8.2463	7.77831
ENSG00000070388	FGF22	-0.0553589	0.974225	-0.571319	0.685515		4.86271	3.36664	3.8449	3.66388	4.53576	4.02326	4.47858	4.30873	2.56438	3.10794	2	4.56036
ENSG00000070404	FSTL3	2.5625	2.86175e-109	4.30756	2.12719e-261		9.96761	10.1355	10.0591	12.5961	12.7315	12.5045	7.64201	8.03249	7.50854	12.0323	12.2118	11.8301
ENSG00000070413	DGCR2	-0.33606	5.41046e-06	-0.103207	0.211252		12.0037	12.1201	12.0258	11.7295	11.7409	11.6729	12.1661	12.3732	12.3053	12.1986	12.241	12.1007
ENSG00000070423	RNF126	0.0857125	0.609117	0.0575866	0.736953		11.6945	11.8476	11.7814	11.983	11.9677	11.6013	11.9179	12.3516	12.4494	12.3144	12.4226	12.1995
ENSG00000070444	MNT	0.0642425	0.756805	-0.0648182	0.75489		10.6906	11.1043	10.926	10.9595	11.0944	10.8806	10.1185	10.3594	10.3753	10.2328	10.5298	9.82749
ENSG00000070476	ZXDC	-0.143283	0.116587	-0.0246252	0.829078		11.1916	11.0897	10.9881	10.9733	10.9528	10.9177	10.7234	10.8643	10.9155	10.772	10.8181	10.845
ENSG00000070495	JMJD6	-0.0151076	0.928627	-0.092309	0.491023		10.928	10.6744	10.7784	10.8526	10.7049	10.7845	11.3644	11.0566	11.0009	11.1614	10.9519	11.0514
ENSG00000070501	POLB	-0.322873	0.00264083	-0.177529	0.115436		9.94063	9.87272	9.8508	9.47544	9.57405	9.64949	10.115	9.92958	10.0211	9.90961	9.70693	9.91306
ENSG00000070540	WIPI1	1.64101	6.9574e-18	3.12862	1.0664e-56		7.13327	6.71474	7.08965	8.54847	8.57072	8.68624	5.87975	5.79202	6.44794	9.09548	9.24221	8.9887
ENSG00000070601	FRMPD1	0.150353	0.85427	-0.841697	0.223894		4.26869	5.71185	4.81735	5.27421	4.85568	5.38869	4.35505	5.3356	4.98947	3.72717	4.7435	4.09278
ENSG00000070610	GBA2	-0.0501403	0.698119	-0.280757	0.00645645		11.3682	11.4405	11.3408	11.3825	11.2378	11.376	11.4015	11.1241	11.0282	10.8926	10.9839	10.8602
ENSG00000070614	NDST1	0.449062	7.63926e-05	1.21706	2.04133e-29		12.8564	12.8851	12.9059	13.4068	13.3354	13.2477	11.6289	12.1748	12.0696	13.2358	13.267	13.0682
ENSG00000070669	ASNS	0.286054	0.658932	-1.21114	0.0169294		5.73063	6.02331	4.72609	5.80859	6.11403	5.56886	6.04874	7.59853	8.25555	6.28438	6.55476	6.3058
ENSG00000070718	AP3M2	-0.319435	0.0009198	-0.151303	0.159346		11.288	11.2849	11.3161	10.9077	10.9563	11.066	10.4234	10.2946	10.5921	10.2978	10.1762	10.3877
ENSG00000070748	CHAT	-1.63043	0.0004137	-1.22921	0.00973812		6.47745	5.99978	6.69168	4.90805	5.15673	4.654	6.12636	6.26232	5.94133	4.33452	4.47444	5.72752
ENSG00000070756	PABPC1	0.22087	3.34859e-06	0.0334298	0.567239		16.0344	15.999	16.0223	16.2275	16.2788	16.2112	17.4245	17.4899	17.5348	17.513	17.5542	17.4835
ENSG00000070759	TESK2	0.0697037	0.78645	-0.406378	0.0677974		8.26363	8.00332	7.85335	8.13745	8.09135	8.11987	7.30075	7.25444	7.46229	7.21357	6.76584	6.81834
ENSG00000070761	CFAP20	-0.400507	1.74895e-05	-0.134497	0.189156		10.6352	10.9025	10.8217	10.3366	10.4974	10.3346	11.039	11.1614	11.1542	11.0456	10.9823	10.9255
ENSG00000070770	CSNK2A2	0.00292356	0.979763	0.270714	0.000155221		12.3831	12.3516	12.3113	12.3373	12.3339	12.3836	12.2919	12.5014	12.5336	12.7595	12.6737	12.716
ENSG00000070778	PTPN21	1.20242	8.01049e-22	1.04131	1.18542e-18		8.0722	8.02096	8.20976	9.29794	9.39642	9.18323	8.8091	9.07741	9.06192	10.081	10.0532	9.93408
ENSG00000070785	EIF2B3	-0.492298	4.31909e-08	-0.422581	2.3061e-06		11.0592	10.8737	10.9751	10.5377	10.3714	10.5256	11.3412	11.1699	11.1788	10.8152	10.8874	10.7239
ENSG00000070814	TCOF1	-0.343529	2.81039e-08	-0.590427	2.18343e-22		13.7434	13.8556	13.775	13.48	13.4702	13.3939	13.5043	13.3805	13.4333	12.8653	12.9152	12.7658
ENSG00000070831	CDC42	0.0402707	0.922284	0.47683	0.12343		7.07609	6.78527	7.1258	6.7091	6.89689	7.43805	6.16365	6.73898	6.61227	6.85888	7.08925	7.00108
ENSG00000070882	OSBPL3	-0.636037	1.61255e-08	0.298479	0.0154389		10.6724	10.4648	10.4427	9.81115	9.84789	10.0231	9.48676	9.32165	9.23466	9.61237	9.56223	9.76208
ENSG00000070886	EPHA8	-1.73877	5.22955e-05	0.348655	0.87932		6.8762	6.89139	6.97541	5.10272	5.53074	5.18277	2	2	2.56438	2.65782	2	2
ENSG00000070950	RAD18	-0.443838	2.74243e-05	0.0268444	0.855558		11.1706	11.1437	10.933	10.5369	10.7206	10.6658	10.8511	11.0978	11.1871	11.0527	11.0341	11.1473
ENSG00000070961	ATP2B1	0.343185	5.05216e-05	0.35055	3.05187e-05		11.8126	11.558	11.7937	12.0621	12.1129	12.0305	11.7119	11.7334	11.7938	12.1872	11.976	12.1195
ENSG00000071051	NCK2	0.794589	2.01512e-09	1.03825	1.36093e-14		11.0717	11.3073	11.3234	12.1062	12.0529	11.9323	8.95716	9.43148	9.63808	10.4804	10.3995	10.3254
ENSG00000071054	MAP4K4	0.358548	1.53596e-13	1.01915	3.02402e-102		14.234	14.1937	14.2055	14.5719	14.5631	14.5738	13.2901	13.4013	13.4022	14.4317	14.3521	14.3682
ENSG00000071073	MGAT4A	-1.15736	2.37112e-17	-0.743087	2.69622e-07		10.4641	10.4421	10.6258	9.42171	9.17477	9.47068	9.5655	9.48978	9.19985	8.76089	8.43386	8.84241
ENSG00000071082	RPL31	-0.15909	0.0079137	-0.498195	3.45574e-19		14.7938	14.8245	14.7834	14.6547	14.6242	14.6457	14.0843	14.2135	14.2818	13.7353	13.6787	13.6776
ENSG00000071127	WDR1	1.22406	5.77985e-95	1.3143	3.25408e-108		13.502	13.5592	13.5438	14.8327	14.7669	14.6727	12.8247	12.9404	12.9198	14.2544	14.2423	14.1295
ENSG00000071189	SNX13	0.017073	0.87512	0.0357517	0.729158		11.7143	11.6354	11.6744	11.6967	11.5981	11.7769	10.603	10.7263	10.76	10.8003	10.7211	10.6777
ENSG00000071205	ARHGAP10	-0.184493	0.407803	0.497222	0.0341024		9.20171	9.11761	9.21474	8.98127	8.8896	9.10946	6.65761	5.72888	6.43203	6.72347	6.88189	6.76158
ENSG00000071242	RPS6KA2	2.07223	9.75964e-13	0.726284	0.307616		7.12201	6.46265	6.98528	8.92831	9.14573	8.63458	2.93712	3.36837	2.56438	3.9592	2	3.66772
ENSG00000071243	ING3	-0.512272	0.000247473	-0.621568	7.81863e-06		9.7325	9.83165	9.5944	9.31179	9.03659	9.27433	9.72992	9.41152	9.46711	9.00104	8.74863	9.01018
ENSG00000071246	VASH1	-0.129228	0.229935	-0.640199	8.59613e-15		9.54293	9.40871	9.43064	9.33523	9.36316	9.29752	11.2957	11.3689	11.3892	10.6713	10.8335	10.6259
ENSG00000071282	LMCD1	-0.399037	0.00596308	1.01423	2.9114e-11		9.07318	9.12307	9.2335	8.75665	8.62433	8.8624	7.20562	7.04575	7.20579	8.01226	8.16845	8.24486
ENSG00000071462	BUD23	0.0273542	0.739844	0.115383	0.0910704		12.705	12.699	12.6974	12.7669	12.6875	12.7276	12.0495	12.2383	12.193	12.2817	12.3074	12.2445
ENSG00000071537	SEL1L	0.0810477	0.419765	0.708014	3.73556e-19		11.4509	11.2758	11.4203	11.4507	11.4935	11.4514	11.7345	11.5545	11.5631	12.4192	12.2101	12.3439
ENSG00000071539	TRIP13	-0.202755	0.00114364	-0.147227	0.0239916		12.7716	12.7366	12.6966	12.5501	12.5414	12.5051	12.0782	12.0646	12.1281	12.0323	11.8538	11.9385
ENSG00000071553	ATP6AP1	-0.177916	0.0141526	0.210493	0.00255445		12.2378	12.3758	12.2977	12.1515	12.1463	12.0819	12.5861	12.7566	12.7671	12.8734	12.9212	12.9525
ENSG00000071564	TCF3	-0.38661	5.09586e-05	-0.356604	0.000188494		13.7755	13.9639	13.8279	13.5525	13.5161	13.3361	13.7136	13.9308	14.0117	13.4995	13.6652	13.4277
ENSG00000071575	TRIB2	-0.617427	1.32481e-10	-0.667716	1.88679e-13		9.95498	9.92207	10.0415	9.47895	9.34198	9.24283	10.8787	10.9184	10.9487	10.1264	10.3221	10.2919
ENSG00000071626	DAZAP1	-0.0738468	0.414316	-0.334255	7.63804e-06		13.3946	13.5191	13.4654	13.4689	13.3549	13.3324	13.5267	13.6692	13.7379	13.3189	13.3963	13.2188
ENSG00000071655	MBD3	-0.0554414	0.691057	-0.332634	0.00233077		12.253	12.6155	12.4631	12.4811	12.4038	12.2972	12.5097	12.7327	12.7532	12.2867	12.493	12.2167
ENSG00000071794	HLTF	-0.575469	6.56464e-13	-0.462341	1.71717e-08		12.6389	12.5078	12.6417	12.0409	11.9044	12.1152	11.8977	11.8365	11.7845	11.45	11.2412	11.4351
ENSG00000071859	FAM50A	0.301409	0.000234046	0.394707	1.02741e-06		12.2135	12.2486	12.1612	12.5394	12.5437	12.4417	11.4968	11.6306	11.7723	12.0521	12.1062	11.9317
ENSG00000071889	FAM3A	0.152769	0.264489	0.184865	0.155129		10.5338	10.7147	10.4911	10.8121	10.7754	10.6083	10.714	10.9499	11.1316	11.0875	11.2574	11.0238
ENSG00000071894	CPSF1	-0.224357	0.00539979	-0.386803	6.54239e-07		13.1315	13.3583	13.131	13.0262	13.0344	12.8945	12.351	12.4527	12.4357	12.007	12.0916	11.9814
ENSG00000071909	MYO3B	0.785764	0.225689	5.53258	9.09933e-05		4.69053	5.42428	5.20302	5.71639	5.9888	5.84545	2	2	2	3.10794	4.14344	3.06251
ENSG00000071967	CYBRD1	0.369604	0.000344551	0.889214	1.89299e-20		11.0459	10.9073	10.9997	11.2587	11.265	11.5253	12.0228	11.7077	11.8432	12.7998	12.6445	12.8058
ENSG00000071994	PDCD2	-0.16487	0.0448198	-0.274995	0.000255689		11.7708	11.6893	11.6862	11.6057	11.4297	11.6111	13.0592	12.8537	12.9395	12.7143	12.6396	12.68
ENSG00000072041	SLC6A15	0.626234	1.87365e-12	0.429701	1.80794e-06		11.684	11.579	11.8146	12.2281	12.3283	12.4046	11.8803	12.1256	12.1484	12.4322	12.5506	12.4722
ENSG00000072042	RDH11	0.185085	0.0860906	0.473957	8.86401e-07		11.6521	11.6036	11.6649	11.794	11.8334	11.8485	11.8627	12.214	12.2833	12.6587	12.5078	12.6439
ENSG00000072062	PRKACA	-0.263484	6.17835e-07	0.089257	0.125552		12.6951	12.7613	12.6927	12.447	12.4848	12.4272	12.6417	12.7349	12.6411	12.7647	12.7691	12.7542
ENSG00000072071	ADGRL1	-0.65804	1.12788e-21	-0.312413	1.15751e-05		13.0019	13.0816	13.1363	12.4771	12.3868	12.384	12.804	12.9631	12.9015	12.5188	12.6822	12.5299
ENSG00000072110	ACTN1	0.710086	3.70706e-14	1.30105	1.12837e-45		12.3439	12.4244	12.3647	13.1069	13.1326	13.0211	11.9443	12.3097	12.3665	13.497	13.6025	13.4534
ENSG00000072121	ZFYVE26	0.238418	0.00764558	0.266069	0.0018918		10.3348	10.3497	10.5555	10.6416	10.6577	10.6698	10.9912	10.8844	10.8682	11.2524	11.1544	11.1341
ENSG00000072133	RPS6KA6	0	1	1.91637	1.38615e-07		2	2	2	2	2	2	5.7872	5.77128	6.11082	8.063	7.29165	7.76393
ENSG00000072134	EPN2	0.297287	0.00289754	0.956861	1.23149e-23		10.7411	10.8858	10.8598	11.1284	11.1971	11.0517	9.87048	9.78833	9.58691	10.7235	10.8025	10.5897
ENSG00000072135	PTPN18	-0.755054	4.34485e-11	0.0508125	0.732697		10.1026	10.1715	10.1693	9.44164	9.33342	9.41288	10.1721	10.4992	10.5272	10.5719	10.4846	10.3094
ENSG00000072163	LIMS2	1.32288	4.69236e-11	2.11796	4.53808e-26		7.33198	8.27246	7.75867	9.06544	9.18907	9.18323	7.35012	7.16186	6.96167	9.14931	9.34689	9.25858
ENSG00000072182	ASIC4	0.23225	0.844799	-0.251768	0.856764		4.56315	4.64669	4.72609	4.16023	5.46956	4.58868	2.54335	2.84068	3.95326	3.72717	3.09719	2
ENSG00000072195	SPEG	0.669278	6.5074e-06	2.39057	4.38763e-44		9.73804	10.2878	10.1855	10.8363	10.7458	10.6855	6.04874	6.39025	6.41595	8.69807	8.71382	8.45188
ENSG00000072201	LNX1	0.33638	0.454108	0.864208	0.0291004		5.9502	5.71185	5.56085	5.957	6.22925	5.97891	5.66248	5.21791	5.07392	6.36748	6.34834	5.57115
ENSG00000072210	ALDH3A2 ENSG00000072210	-0.326725	1.02955e-05	-0.143601	0.0775137		12.0307	12.018	11.9891	11.6979	11.6529	11.7075	11.4233	11.4351	11.4142	11.264	11.1428	11.4214
ENSG00000072274	TFRC	-0.502741	5.11093e-13	-0.307077	1.61744e-05		14.4819	14.4323	14.4982	13.9367	13.9449	14.0224	14.8022	14.5522	14.5623	14.3563	14.2866	14.3654
ENSG00000072310	SREBF1	0.0892637	0.803833	-0.167828	0.611055		13.5953	13.8478	13.7229	13.8802	13.8954	13.657	11.6151	12.8225	12.7371	12.2967	12.4331	12.2164
ENSG00000072364	AFF4	0.369376	1.93931e-05	0.58432	3.48624e-12		12.9238	12.7241	12.8956	13.189	13.1921	13.2766	12.3648	12.6881	12.6382	13.1541	13.1685	13.1414
ENSG00000072401	UBE2D1	0.611109	3.00095e-07	0.555678	2.15365e-06		9.38709	9.17653	9.38662	9.93009	9.78022	10.0642	9.74076	9.85268	9.55971	10.1863	10.3156	10.3254
ENSG00000072415	MPP5	-0.277977	0.000676185	-0.265002	0.0009788		11.2829	11.1651	11.3063	10.9696	10.8731	11.0787	11.7314	11.5989	11.6692	11.3609	11.3802	11.4643
ENSG00000072422	RHOBTB1	0.798522	2.0622e-05	1.32982	6.55843e-13		8.04265	8.50756	8.32309	9.10915	8.99919	9.17212	7.61534	7.95184	7.36509	8.74155	9.16413	9.00407
ENSG00000072501	SMC1A	-0.53825	7.86954e-41	-0.643143	6.5393e-56		15.2674	15.2034	15.2505	14.7016	14.7117	14.6942	14.0747	14.118	14.1166	13.4595	13.4868	13.4343
ENSG00000072506	HSD17B10	-0.184843	0.0125002	-0.209028	0.0045407		12.8984	13.0947	12.9999	12.8421	12.8596	12.7404	12.1976	12.2682	12.2925	12.0739	12.092	11.9646
ENSG00000072518	MARK2 ENSG00000072518	0.0115525	0.913482	-0.00340993	0.986904		11.6744	11.6614	11.7473	11.7489	11.7514	11.6141	11.9503	11.8088	11.8296	11.8173	11.9312	11.8309
ENSG00000072571	HMMR	-0.39837	0.00253815	-0.192973	0.179577		12.0029	11.9628	12.1237	11.592	11.5135	11.7829	11.6343	11.0857	11.1877	11.186	11.0104	11.1863
ENSG00000072609	CHFR	0.236568	0.00690858	0.372289	4.77955e-06		10.4563	10.5503	10.3454	10.6665	10.6603	10.7373	10.8884	11.0285	11.0447	11.4199	11.3541	11.3059
ENSG00000072657	TRHDE	-0.624771	7.61543e-09	0.741157	1.59378e-11		12.1214	11.877	12.1666	11.4386	11.4843	11.385	9.85489	10.2827	10.0237	10.8821	10.784	10.7451
ENSG00000072682	P4HA2	2.24335	8.1189e-142	3.59118	0		8.24299	8.13878	8.15833	10.4536	10.3546	10.411	8.295	8.38626	8.27798	11.8632	11.8662	11.9587
ENSG00000072736	NFATC3	-0.884376	3.26398e-28	-1.00906	4.72632e-38		11.1263	10.9692	10.9164	10.1164	10.0741	10.181	11.5986	11.6881	11.5373	10.5741	10.6088	10.6239
ENSG00000072756	TRNT1	-0.161789	0.314608	-0.292269	0.0415228		9.64673	9.55112	9.67591	9.56573	9.21493	9.58605	10.3586	10.0731	10.4244	9.95902	9.87565	10.154
ENSG00000072778	ACADVL	0.308174	2.99799e-07	0.303869	5.66591e-07		13.0164	13.0597	13.0236	13.3646	13.3323	13.3268	12.4667	12.3324	12.4045	12.7496	12.7556	12.6074
ENSG00000072786	STK10 ENSG00000072786	1.29188	1.29577e-45	0.935859	1.78233e-24		9.9164	10.0522	10.1062	11.396	11.2945	11.2549	10.1304	10.1404	10.176	11.1723	11.1573	10.9027
ENSG00000072803	FBXW11 ENSG00000072803	-0.100427	0.300097	-0.0174092	0.886194		11.8709	11.7198	11.9055	11.6831	11.7283	11.7902	11.6041	11.5281	11.6138	11.6603	11.4126	11.6101
ENSG00000072818	ACAP1	-0.199962	0.655975	0.223356	0.636737		5.92451	6.68553	6.57884	6.40386	6.05277	6.25636	5.37513	5.47039	5.03231	5.18391	5.52848	5.75686
ENSG00000072832	CRMP1	-0.601742	0.000337267	0.361147	0.0456649		10.104	10.3716	10.2349	9.70719	9.66213	9.55004	8.34861	8.97456	9.08753	9.32592	9.18405	9.06984
ENSG00000072840	EVC	0.845356	2.28206e-21	0.455188	7.18439e-07		10.651	10.6938	10.7249	11.6029	11.5761	11.4154	10.5599	10.8177	10.7392	11.2653	11.153	11.0684
ENSG00000072849	DERL2	0.00226069	0.98795	0.26386	0.00367023		10.7846	10.6623	10.6392	10.7268	10.6722	10.6952	9.97645	9.78704	9.79092	10.1205	10.133	10.0964
ENSG00000072864	NDE1	-0.474568	7.18443e-06	-0.499457	5.74427e-06		10.9489	10.9324	10.9615	10.6092	10.3818	10.4192	9.94064	9.99701	9.82939	9.35675	9.27972	9.62162
ENSG00000072952	IRAG1	0.27545	0.801944	-1.323	0.12622		3.39871	3.86042	4.28937	4.16023	2.97068	4.71649	5.1705	5.44442	4.53293	3.72717	4.7435	3.06251
ENSG00000072954	TMEM38A	-0.273936	0.0918527	-0.210178	0.248926		9.16104	8.94967	9.25202	8.71557	8.84212	9.00066	8.05809	7.84175	7.96069	7.63851	7.82133	7.77831
ENSG00000072958	AP1M1	0.692891	5.17553e-22	0.604823	6.51201e-17		12.1786	12.2813	12.1593	12.9465	12.9365	12.8114	11.9244	11.9599	12.0351	12.634	12.6432	12.4493
ENSG00000073008	PVR	0.769915	2.13962e-25	1.06864	6.81044e-47		11.3935	11.3293	11.4075	12.1981	12.1938	12.0405	10.6506	10.7864	10.8548	11.7855	11.8932	11.8188
ENSG00000073050	XRCC1	-0.438213	0.000223671	-0.693273	1.51632e-09		10.8754	11.0154	10.6099	10.4411	10.4477	10.3221	10.8829	11.0208	11.1445	10.3162	10.4486	10.2108
ENSG00000073060	SCARB1	-0.378268	1.66605e-07	-0.155985	0.0436928		12.5818	12.7142	12.636	12.3134	12.2959	12.1877	12.8027	12.9693	12.9524	12.6996	12.8417	12.7174
ENSG00000073111	MCM2	-0.677436	4.25447e-17	-1.14185	7.81335e-47		13.9052	14.011	13.9422	13.3351	13.2579	13.2335	13.7188	14.0064	13.9915	12.7202	12.8784	12.7054
ENSG00000073150	PANX2	0.912386	4.34594e-08	1.34824	7.04621e-17		8.73188	9.29487	9.17	10.2218	9.90966	9.81394	8.92494	9.47061	9.23466	10.5828	10.5628	10.5661
ENSG00000073169	SELENOO	-0.0778966	0.64709	-0.210489	0.157462		10.9866	11.3138	11.0136	11.0614	11.1485	10.8798	10.2555	10.4405	10.5903	10.1279	10.4474	10.0718
ENSG00000073282	TP63	-1.04019	0.0496597	-2.27006	3.01275e-05		12.8048	12.7755	12.8195	11.7475	11.7482	11.7861	5.27644	6.76019	7.08889	4.87865	3.4378	4.80469
ENSG00000073331	ALPK1	0.081052	0.552844	0.675674	2.55635e-07		10.1491	10.0707	10.0983	10.1365	10.1698	10.2539	7.57439	7.25444	7.63901	8.12402	8.20233	8.14298
ENSG00000073350	LLGL2	0.425965	0.00972757	0.28154	0.0901036		8.30403	8.62374	8.58247	8.96383	8.82084	9.01005	9.05468	9.13334	9.39918	9.35421	9.70693	9.35766
ENSG00000073417	PDE8A	0.691323	1.20144e-17	0.789051	7.64434e-23		11.4087	11.3293	11.5191	12.1037	12.0467	12.1835	11.5462	11.3309	11.3098	12.2344	12.1466	12.1806
ENSG00000073464	CLCN4	-0.463876	0.768631	0.22897	0.904527		9.55554	9.84162	9.76457	9.20132	9.19381	9.38909	2.93712	3.91384	2.96901	2	2	4.68769
ENSG00000073536	NLE1	-0.554868	3.58404e-11	-0.751858	4.7249e-19		11.6628	11.805	11.5997	11.1811	11.1245	11.1045	11.1254	11.3581	11.2795	10.5664	10.5051	10.4496
ENSG00000073578	SDHA	0.138243	0.0279815	-0.00842991	0.929433		13.1861	13.2881	13.2163	13.3844	13.3444	13.3777	12.6009	12.7001	12.755	12.7081	12.6984	12.6272
ENSG00000073584	SMARCE1	-0.402949	0.0683476	-0.280154	0.24795		8.45071	8.56882	8.38033	7.85348	7.96405	8.35411	7.76844	7.53227	7.36509	7.13273	7.55903	7.14118
ENSG00000073605	GSDMB	-0.560009	0.272209	0.676838	0.143637		5.92451	6.15699	5.56085	5.20804	5.46956	5.46348	6.85291	5.5456	6.11082	7.24687	6.13102	7.13001
ENSG00000073614	KDM5A	-0.296527	2.12741e-06	-0.173643	0.0103609		12.4714	12.3826	12.4715	12.122	12.1496	12.1672	11.3644	11.4641	11.5082	11.3218	11.2316	11.2656
ENSG00000073670	ADAM11	-0.428864	0.0072203	-0.968614	1.3724e-05		10.078	10.4322	10.2057	9.88845	9.9452	9.59647	6.57697	6.5811	6.36658	5.18391	5.78848	5.75686
ENSG00000073711	PPP2R3A	0.814767	1.1967e-08	0.509019	0.00245626		8.55065	8.53647	8.65229	9.38661	9.42892	9.35266	6.89787	7.34845	7.36509	7.73555	7.67618	7.74209
ENSG00000073712	FERMT2	0.892145	2.35329e-40	1.22046	4.76396e-82		10.7747	10.5893	10.6547	11.5064	11.5919	11.5961	11.7907	11.7001	11.8097	13.027	12.9514	12.9811
ENSG00000073737	DHRS9	11.4085	7.74334e-20	7.38079	9.27563e-09		2	2	2	8.86262	8.89543	9.14681	2	2	2	5.58209	4.14344	4.80469
ENSG00000073756	PTGS2	3.26625	1.79371e-20	3.00213	2.5573e-32		4.09535	3.36664	4.28937	6.63549	7.0922	6.87877	5.6883	6.67342	6.49465	9.39191	9.14103	9.31638
ENSG00000073792	IGF2BP2	0.777841	1.33551e-31	0.426659	1.6359e-10		11.7311	11.622	11.8308	12.5039	12.5059	12.515	12.7306	12.5692	12.7175	13.0911	13.118	13.0921
ENSG00000073803	MAP3K13	0.0508755	0.598253	0.143143	0.0715761		10.3709	10.2951	10.3569	10.3954	10.3787	10.4027	10.7109	10.8303	10.8615	10.9761	10.9192	10.9399
ENSG00000073849	ST6GAL1	-0.455144	7.48762e-05	0.0284646	0.860869		10.6695	10.6118	10.7932	10.1287	10.3268	10.2592	10.0886	10.0214	10.4021	10.1516	10.1876	10.2806
ENSG00000073905	VDAC1P1	0.349072	0.300369	0.0970004	0.803298		7.05257	7.45574	6.77372	7.29959	7.43394	7.62886	7.56745	7.39665	7.0787	7.03444	7.22729	7.94052
ENSG00000073910	FRY	0.954752	0.000705139	2.16678	4.13202e-16		6.99202	6.94167	6.81859	8.14189	7.90172	7.40048	5.83421	6.83205	6.77247	8.85029	8.45275	8.66806
ENSG00000073921	PICALM	0.612514	1.84782e-16	0.781478	2.23549e-26		12.8716	12.6324	12.785	13.4145	13.3712	13.349	12.8612	12.6948	12.7809	13.5905	13.4594	13.6293
ENSG00000073969	NSF	-0.195035	0.00284147	0.0401873	0.603284		12.2849	12.2807	12.3583	12.1798	12.0871	12.0711	12.932	12.9223	12.9852	13.0545	12.899	13.0027
ENSG00000074047	GLI2	-0.0247934	0.884173	-0.982328	1.26715e-16		10.5849	10.6883	10.7138	10.6749	10.6551	10.5844	10.408	10.419	10.2183	9.6293	9.34183	9.10449
ENSG00000074054	CLASP1	-0.205777	0.00249146	0.0647498	0.416994		13.6017	13.5221	13.628	13.3784	13.3487	13.4095	12.1377	12.2663	12.0567	12.2159	12.2746	12.1718
ENSG00000074071	MRPS34	-0.129509	0.405157	-0.348724	0.00901729		11.4098	11.775	11.6668	11.6578	11.5342	11.2673	12.1727	12.4204	12.5767	12.0163	12.1912	11.9333
ENSG00000074181	NOTCH3	-0.227259	0.0918623	1.50402	1.85829e-37		12.2981	12.538	12.5213	12.2055	12.2779	12.2041	10.6098	11.1489	11.1693	12.4694	12.5845	12.444
ENSG00000074201	CLNS1A	-0.127143	0.12366	0.0506253	0.578482		12.7801	12.7655	12.7459	12.5823	12.5676	12.7539	12.8578	12.9747	13.0857	13.061	12.9836	13.0332
ENSG00000074211	PPP2R2C	-0.81404	0.596168	4.37058	0.0200818		3.89831	4.30647	5.26917	2	3.76528	4.88921	2	2	2	2.65782	2.89106	3.06251
ENSG00000074219	TEAD2	-0.276326	0.000118286	-0.656185	9.52495e-21		12.185	12.3652	12.2308	12.006	11.9988	11.9527	11.6512	11.6798	11.7196	11.0868	11.0667	10.9279
ENSG00000074266	EED	-0.0874272	0.551532	-0.157271	0.234222		10.3945	10.3333	10.4101	10.3433	10.1033	10.4145	10.7443	10.3724	10.4669	10.3663	10.3066	10.4608
ENSG00000074276	CDHR2	0.639533	0.261291	1.55883	0.0259024		6.61227	6.04647	6.42775	7.02957	6.91995	7.03407	3.71666	3.12852	2	2.90036	4.14344	4.80469
ENSG00000074317	SNCB	0.281546	0.823026	0.950734	0.40574		4.56315	5.06475	5.06087	5.56601	4.75672	5.04344	2	2.84068	4.53293	4.63209	2.65048	4.56036
ENSG00000074319	TSG101	0.14279	0.225523	0.0979516	0.41688		11.079	10.9805	11.1002	11.1966	11.1751	11.2189	11.1576	11.4637	11.6023	11.4807	11.4878	11.5812
ENSG00000074356	NCBP3	-0.432597	5.24645e-07	-0.315194	0.000453656		12.3866	12.2669	12.3516	11.8776	11.8593	11.9725	11.2558	11.4364	11.3563	11.1194	10.8487	11.1257
ENSG00000074370	ATP2A3	-1.26323	1.51748e-11	-0.992508	7.13133e-07		10.3851	10.5823	10.4292	9.14054	9.14328	9.34031	8.23056	9.04538	8.63839	7.29012	7.85721	7.87514
ENSG00000074410	CA12	4.72092	3.33554e-09	2.3879	4.08183e-30		2.62812	2	2.51808	5.27421	4.80705	5.66707	6.98378	7.35544	7.41451	9.47858	9.80206	9.56262
ENSG00000074416	MGLL	4.95219	2.51834e-144	5.8329	3.29284e-146		6.20614	5.49332	5.20302	10.5503	10.6265	10.3581	4.79608	4.61842	4.6476	10.4353	10.3001	10.0892
ENSG00000074527	NTN4	-0.251622	0.356737	0.801317	0.00375195		9.56388	9.59104	9.55683	9.29395	9.29426	9.37221	6.52059	5.4959	5.46646	6.46504	6.32802	7.09597
ENSG00000074582	BCS1L	-0.494559	2.07968e-06	-0.624192	1.10243e-09		10.7873	10.8745	10.8571	10.3529	10.3735	10.3133	11.1771	10.8309	10.8376	10.2355	10.4044	10.3592
ENSG00000074590	NUAK1	2.25511	1.96798e-49	2.52943	7.57955e-49		8.25334	8.0268	8.15833	10.4889	10.4167	10.246	6.3369	6.76019	6.02856	8.73765	9.05711	8.85603
ENSG00000074603	DPP8	-0.141343	0.196191	0.169627	0.104376		11.5424	11.3293	11.6204	11.4413	11.3422	11.297	11.418	11.4806	11.6645	11.6782	11.6289	11.7711
ENSG00000074621	SLC24A1	0.0682087	0.805884	0.488805	0.0201849		8.92884	8.90285	8.27962	8.96634	8.9099	8.46293	8.87803	9.37418	9.39918	9.7942	9.76665	9.59952
ENSG00000074657	ZNF532	-0.503078	1.15934e-14	-0.465764	4.19696e-13		12.4686	12.4725	12.5111	11.9166	11.9763	12.0504	13.0865	13.2596	13.2396	12.7878	12.6964	12.7097
ENSG00000074695	LMAN1	0.118786	0.154369	0.611865	5.73294e-18		12.8653	12.7377	12.8264	12.9385	12.8392	13.0064	13.6549	13.4333	13.4534	14.1303	14.1062	14.1501
ENSG00000074696	HACD3	-0.312689	2.12905e-07	-0.178849	0.00446493		13.9924	13.9127	13.8945	13.5978	13.5723	13.6911	13.6449	13.5209	13.5795	13.4285	13.3374	13.443
ENSG00000074706	IPCEF1	1.71193	0.0996764	-0.0069793	1		2.62812	3.63455	3.44794	4.82218	3.42201	4.94247	2.54335	4.41951	3.54349	3.72717	3.4378	3.89585
ENSG00000074755	ZZEF1	0.0852701	0.412732	0.166281	0.0782385		11.8007	11.5805	11.6858	11.7752	11.7847	11.7705	11.1627	11.3694	11.1794	11.3704	11.5167	11.3268
ENSG00000074800	ENO1 ENSG00000074800	0.61081	6.45947e-36	0.194124	0.000160793		16.6822	16.7485	16.6718	17.3241	17.3351	17.2761	17.2883	17.3421	17.358	17.5631	17.5571	17.4487
ENSG00000074842	MYDGF ENSG00000074842	0.566746	1.96221e-19	0.772296	2.14771e-36		11.6379	11.7346	11.7158	12.3426	12.1938	12.2481	12.0329	12.1009	12.0954	12.8378	12.9101	12.7954
ENSG00000074855	ANO8	0.296737	0.0488612	0.705329	3.90031e-08		8.25849	8.67665	8.40628	8.876	8.71938	8.64265	9.4941	9.50085	9.73529	10.2355	10.2374	10.3712
ENSG00000074935	TUBE1	-0.0112254	0.963651	-0.233547	0.172654		8.80056	8.58868	8.51591	8.66096	8.61377	8.60597	8.82955	9.03889	9.3386	8.77618	8.87304	8.90272
ENSG00000074964	ARHGEF10L	1.00307	9.69984e-13	2.81354	4.07478e-63		9.11352	9.07883	8.98556	10.0612	10.196	9.89723	5.87975	6.32058	6.07027	8.8211	9.03847	8.66032
ENSG00000074966	TXK	1.28447	0.24967	0.270913	0.826379		2.34798	2	4.28937	4.29384	4.41113	3.69113	5.27644	4.47187	3.86121	4.41486	5.29722	4.80469
ENSG00000075043	KCNQ2	-1.18367	3.19772e-16	3.79224	0.00987292		10.5961	10.9699	11.0197	9.66002	9.78179	9.63743	2	2	2	2	3.4378	2
ENSG00000075073	TACR2	1.59093	0.140459	4.15694	0.00518034		3.39871	3.36664	3.44794	5.3981	3.42201	4.2086	2	2.48073	2	3.84784	4.31842	3.06251
ENSG00000075089	ACTR6	-0.444046	0.000303655	-0.417311	0.000646492		10.1546	10.1069	9.96746	9.62557	9.50331	9.76857	10.2896	10.0247	10.2662	9.93878	9.69111	9.70301
ENSG00000075131	TIPIN	-0.872267	5.86101e-17	-1.05116	1.38194e-23		10.8363	10.774	10.7454	9.92881	9.81137	10.0029	10.7187	10.5519	10.5805	9.6272	9.34183	9.71801
ENSG00000075142	SRI	0.103405	0.203868	0.1856	0.014621		11.4727	11.453	11.4302	11.5691	11.504	11.5914	10.8947	10.94	11.0878	11.1313	11.1428	11.2083
ENSG00000075151	EIF4G3	0.0304243	0.629439	0.0903926	0.0987018		13.892	13.8913	13.9097	13.9218	13.923	13.9396	12.9457	12.8974	12.9699	13.0051	12.9799	13.0966
ENSG00000075188	NUP37	-0.205332	0.0386141	-0.189335	0.0544388		10.8181	10.8015	10.657	10.6027	10.3962	10.6549	10.9918	11.002	10.9487	10.6896	10.8199	10.8611
ENSG00000075213	SEMA3A	3.94537	3.18808e-67	1.69189	5.71005e-31		4.56315	4.38124	5.20302	8.39335	8.72266	8.43067	10.0063	9.8101	9.42352	11.4964	11.4258	11.4397
ENSG00000075218	GTSE1	-0.192863	0.00718546	-0.332903	1.3854e-06		12.668	12.7192	12.6966	12.5318	12.5509	12.419	12.3678	12.3025	12.1809	11.985	11.9906	11.8822
ENSG00000075223	SEMA3C	2.92659	1.09772e-173	2.43213	1.01924e-162		7.59881	7.82732	8.06365	10.7883	10.7627	10.7135	10.2769	10.0847	10.3266	12.718	12.6039	12.6569
ENSG00000075234	TTC38	-0.333911	0.00115716	-0.145601	0.192473		10.7132	10.8083	10.9047	10.4837	10.4546	10.497	10.7077	10.9166	10.9819	10.7653	10.8262	10.5825
ENSG00000075239	ACAT1	-0.404107	2.37994e-09	-0.439794	6.08317e-11		12.1358	12.1472	12.1282	11.6616	11.7514	11.7856	12.0818	12.1413	12.2772	11.7632	11.6938	11.731
ENSG00000075240	GRAMD4	-0.497951	7.21309e-05	-0.446861	0.000475456		9.58863	9.78766	9.77741	9.1992	9.22422	9.25604	9.66313	9.43148	9.30623	9.13159	8.94151	9.01322
ENSG00000075275	CELSR1	-0.259574	0.196949	2.01501	7.01272e-30		10.3662	10.4755	10.5422	10.2447	10.2459	10.1188	7.14164	8.13346	7.71986	9.61237	9.92552	9.59547
ENSG00000075292	ZNF638	-0.0591886	0.64476	-0.312287	0.00226032		12.8425	12.8033	12.8477	12.775	12.694	12.844	13.1219	12.737	12.7261	12.5914	12.4552	12.6321
ENSG00000075303	SLC25A40	-0.119418	0.410167	-0.254877	0.0555386		10.1981	9.97734	10.1486	9.96181	9.98264	10.0323	9.3438	9.73175	9.44152	9.26219	9.35193	9.17139
ENSG00000075336	TIMM21	-0.337994	0.00242806	-0.389535	0.000241884		10.4896	10.2903	10.3635	10.1242	9.92967	10.0777	11.5417	11.2973	11.1836	10.9917	10.9021	10.984
ENSG00000075340	ADD2	0.830809	4.0646e-05	0.850518	1.73772e-05		7.93099	8.63524	8.45327	9.05606	9.18432	9.33036	8.4197	9.06255	8.99851	9.54256	9.81489	9.72915
ENSG00000075391	RASAL2	0.207581	0.220391	0.735621	0.000121371		10.3003	10.2999	10.2193	10.4634	10.5324	10.4437	6.70897	5.89148	6.46368	7.3729	6.82503	7.0254
ENSG00000075399	VPS9D1	0.294823	0.160548	0.677543	0.000667583		8.60421	8.83797	8.30743	8.9936	8.92991	8.72855	7.51791	7.45634	7.27877	8.25529	8.17984	7.78544
ENSG00000075407	ZNF37A	-0.340461	0.00265453	0.000530112	1		10.3003	9.96372	10.153	9.84148	9.68754	9.88368	11.0143	10.8271	10.76	10.8926	10.8451	10.877
ENSG00000075413	MARK3	-0.169426	0.00378444	0.382322	2.0334e-13		11.6845	11.5829	11.5924	11.4716	11.4211	11.46	12.6569	12.639	12.667	13.0767	13.0061	13.0255
ENSG00000075415	SLC25A3	0.239802	0.000131896	0.107086	0.11295		14.089	14.1299	14.0755	14.3273	14.3028	14.3829	14.9061	15.0383	15.1295	15.1563	15.1042	15.1428
ENSG00000075420	FNDC3B	0.747737	7.73049e-22	1.14609	9.88166e-57		10.1806	10.045	9.97491	10.8907	10.847	10.6913	11.3644	11.3831	11.3163	12.465	12.5282	12.5058
ENSG00000075426	FOSL2	5.64902	0	3.10469	3.89187e-195		6.83543	6.79897	6.81859	12.376	12.4802	12.3885	9.82901	9.44136	9.30841	12.5938	12.6782	12.6503
ENSG00000075461	CACNG4	-0.597685	6.50337e-06	1.67577	0.254783		9.94703	9.99084	10.08	9.39035	9.40257	9.44553	2.54335	2	2	2	3.27753	2
ENSG00000075539	FRYL	0.963301	1.79019e-46	0.695154	1.45346e-24		11.2183	11.0264	11.2053	12.0723	12.1475	12.1246	11.1974	11.2012	11.1242	11.8329	11.8622	11.911
ENSG00000075568	TMEM131	-0.235659	0.000129978	-0.143807	0.0284875		13.1059	12.9989	13.1019	12.8043	12.8647	12.8334	12.1692	12.2547	12.2767	12.1624	12.0495	12.0575
ENSG00000075618	FSCN1	1.33675	8.89906e-23	1.37908	1.4719e-24		11.2243	11.4989	11.3248	12.7209	12.7205	12.624	12.0145	12.6612	12.7423	13.8266	13.9946	13.8301
ENSG00000075624	ACTB	0.351593	1.95749e-09	0.355109	1.15539e-09		17.5694	17.5982	17.533	17.9503	17.9552	17.8479	16.8729	16.9933	17.0177	17.3363	17.3695	17.2447
ENSG00000075643	MOCOS	2.08776	0.103267	2.46878	0.098797		2	3.03735	4.15587	3.84896	5.33881	5.1378	2	2	2.96901	3.45053	3.71315	3.06251
ENSG00000075651	PLD1	0.430587	0.0102168	1.33947	3.25317e-17		8.72445	8.86101	8.95071	9.17558	9.15061	9.48421	7.56047	8.04982	8.06753	9.25948	9.15551	9.29153
ENSG00000075673	ATP12A	0.807687	0.660967	0	1		3.06426	4.45232	2.51808	3.84896	4.94829	3.08035	2	2	2	2	2	2
ENSG00000075702	WDR62	-0.386123	1.20681e-07	-0.483245	2.44764e-10		13.8076	13.9342	13.7663	13.5049	13.4474	13.4008	11.3371	11.2671	11.156	10.8031	10.8469	10.6642
ENSG00000075711	DLG1	-0.0792803	0.446933	-0.217199	0.016371		12.0314	11.9243	12.0906	11.9208	11.9594	11.934	11.9186	11.6256	11.681	11.5136	11.4745	11.5995
ENSG00000075785	RAB7A	0.444251	4.46635e-19	0.466021	5.09999e-21		13.679	13.685	13.6739	14.1045	14.155	14.1102	13.6826	13.7047	13.8133	14.2341	14.2017	14.1648
ENSG00000075790	BCAP29	0.593929	6.73622e-10	0.70948	8.20916e-14		10.5859	10.4583	10.5629	11.1972	10.9975	11.1855	10.6579	10.3793	10.4173	11.2122	11.1208	11.2566
ENSG00000075826	SEC31B	-0.428627	0.39897	-1.01003	0.0208665		6.56318	6.97825	6.75075	6.23136	6.4192	6.43424	8.67992	7.16186	6.85832	6.62558	6.50133	7.21702
ENSG00000075856	SART3	-0.300936	3.92845e-07	-0.435629	3.09578e-14		12.6571	12.6467	12.6446	12.3451	12.2809	12.4178	13.224	13.1617	13.2673	12.7667	12.843	12.7366
ENSG00000075884	ARHGAP15	-0.942677	0.431135	-2.4571	0.135238		4.80757	4.64669	4.00875	4.63339	2.56548	3.41782	2.93712	3.12852	2.96901	2	2	2.62694
ENSG00000075886	TUBA3D	-0.741649	0.597358	0.576975	0.665282		3.06426	2.60997	4.62867	3.05959	3.54573	3.08035	3.61262	2.6719	4.80412	3.10794	4.47444	5.01358
ENSG00000075914	EXOSC7	-0.445245	4.06006e-08	-0.491755	2.52975e-10		10.6223	10.6262	10.5646	10.2853	10.0638	10.1188	11.2815	11.2749	11.3383	10.8688	10.7709	10.7812
ENSG00000075945	KIFAP3	-0.243423	0.0119602	0.373624	5.99486e-05		10.7711	10.5704	10.7454	10.4083	10.4156	10.5419	10.323	10.1773	10.2322	10.6611	10.6706	10.5165
ENSG00000075975	MKRN2	-0.291579	0.000656861	-0.168049	0.0515358		10.6925	10.6224	10.6107	10.4202	10.293	10.3359	11.4184	11.5373	11.6374	11.4151	11.2925	11.3873
ENSG00000076003	MCM6	-0.818171	7.51368e-26	-1.12719	1.24124e-47		14.87	14.8174	14.833	14.0022	13.9849	14.0782	13.5549	13.8585	13.9042	12.6677	12.6494	12.6449
ENSG00000076043	REXO2	0.81808	7.81457e-21	0.621345	1.32762e-12		10.6471	10.5432	10.6906	11.4011	11.414	11.5187	10.9644	10.6798	10.9543	11.4824	11.4629	11.5279
ENSG00000076053	RBM7	0.0389603	0.823183	-0.0824662	0.597294		9.83774	9.62989	9.73269	9.86045	9.7865	9.6674	10.298	10.0004	9.86686	9.95734	10.0808	9.90979
ENSG00000076067	RBMS2	0.0145747	0.875605	0.0969575	0.190818		11.3073	11.2335	11.2367	11.2915	11.2349	11.2945	11.0213	11.0169	10.9431	11.0605	11.0698	11.1418
ENSG00000076108	BAZ2A ENSG00000076108	-0.458882	3.34418e-14	-0.176212	0.00639361		14.5862	14.548	14.6361	14.1261	14.1612	14.1075	13.8871	14.1141	14.0114	13.8331	13.8189	13.8412
ENSG00000076201	PTPN23	0.340878	0.00012954	0.16816	0.0740757		11.5307	11.7403	11.7147	12.0164	12.0759	11.9199	12.2972	12.3749	12.5261	12.5231	12.6777	12.5044
ENSG00000076242	MLH1	-0.394179	5.63049e-06	-0.398334	2.04125e-06		10.9175	10.937	10.9942	10.4429	10.5492	10.6737	11.717	11.8707	11.8784	11.4929	11.3249	11.4554
ENSG00000076248	UNG	-0.545221	4.31688e-20	-0.876498	5.00141e-52		12.6488	12.7692	12.6411	12.1099	12.1207	12.1966	13.4836	13.5265	13.6107	12.6715	12.6473	12.6762
ENSG00000076258	FMO4	1.05104	0.00325319	0.619735	0.0608403		4.69053	5.3141	5.56085	6.61009	6.22925	5.60235	7.28392	7.01079	6.82215	7.78173	7.53264	7.64343
ENSG00000076321	KLHL20	0.0387077	0.79909	0.120822	0.336245		9.68548	9.47848	9.49425	9.62716	9.72238	9.40815	10.1664	10.3672	10.2785	10.4245	10.3488	10.4074
ENSG00000076351	SLC46A1	0.0501334	0.889215	-0.151926	0.63175		7.28228	7.89904	7.36388	7.72332	7.55669	7.47467	7.04502	7.70626	7.7067	7.44163	7.194	7.45937
ENSG00000076382	SPAG5	-0.464958	1.98797e-14	-0.585658	6.54646e-21		13.5571	13.4976	13.5221	13.0349	13.0467	13.1011	12.2035	12.1161	12.0282	11.6084	11.5026	11.4847
ENSG00000076513	ANKRD13A	2.21895	2.61263e-204	2.91533	0		10.4326	10.3566	10.3962	12.622	12.601	12.6099	9.81149	10.0795	10.0873	12.9671	12.8656	12.8932
ENSG00000076554	TPD52	0.0834809	0.582825	-0.153153	0.241749		10.0261	9.63562	10.1628	9.89503	10.0586	10.1657	11.852	11.9184	11.8447	11.7511	11.649	11.7548
ENSG00000076555	ACACB	-0.619835	8.32523e-10	0.162847	0.156068		11.4046	11.334	11.4491	10.7625	10.8568	10.7107	10.8009	10.7357	10.6414	10.8625	11.0925	10.6872
ENSG00000076604	TRAF4	-0.31419	0.000789946	-0.774288	1.67484e-17		10.6012	10.6726	10.6258	10.2601	10.3214	10.3788	10.4928	10.4961	10.318	9.55591	9.77792	9.65901
ENSG00000076641	PAG1	1.37272	1.75703e-09	1.32343	8.10971e-12		6.36736	5.97585	5.97173	7.33877	7.71664	7.18535	9.1437	8.70883	8.44584	10.1145	9.96223	10.2422
ENSG00000076650	GPATCH1	-0.421201	0.00030415	-0.18482	0.171856		11.0666	10.985	11.1205	10.6354	10.5249	10.7476	9.66639	9.45606	9.26417	9.21249	9.20926	9.43002
ENSG00000076685	NT5C2	-0.0267669	0.824785	-0.118167	0.231442		10.5156	10.4377	10.4165	10.3404	10.4146	10.5321	10.5825	10.6538	10.76	10.5937	10.4835	10.5681
ENSG00000076706	MCAM	-0.674532	3.66227e-09	-0.429903	0.0116388		11.4475	11.6549	11.5123	10.8308	10.8575	10.9135	6.75856	7.31302	7.26087	6.44605	6.85374	6.81834
ENSG00000076716	GPC4	-0.177657	0.408066	1.07182	1.92739e-12		7.61496	7.54788	7.52145	7.68126	7.07176	7.33227	9.07929	9.52273	9.49992	10.4804	10.4332	10.4327
ENSG00000076770	MBNL3	-1.22162	9.67006e-14	-0.816098	1.23432e-14		7.08771	7.32927	7.31774	6.328	6.11403	5.66707	11.3473	11.2827	11.3021	10.6204	10.3738	10.4851
ENSG00000076826	CAMSAP3	-0.0106374	0.979349	0.145423	0.693419		9.11352	9.03897	9.14158	9.25147	9.11609	8.86929	5.20668	6.26232	6.72102	6.21875	6.50133	6.24498
ENSG00000076864	RAP1GAP	-0.478036	4.01648e-05	-0.798163	3.84054e-15		9.09924	9.5017	9.50286	8.98127	8.81163	8.92328	12.2057	12.3262	12.4538	11.5289	11.515	11.56
ENSG00000076924	XAB2	-0.0504182	0.672582	-0.135402	0.185683		11.8425	12.0902	11.9427	11.9	12.0099	11.8181	12.1804	12.2832	12.3412	12.0854	12.2739	12.0329
ENSG00000076928	ARHGEF1	-0.208648	0.0137727	-0.219295	0.00884275		12.2459	12.4172	12.337	12.2375	12.1288	12.0026	12.1698	12.2991	12.2602	12.0013	12.1081	11.9619
ENSG00000076944	STXBP2	0.511733	4.68219e-07	0.415286	3.31316e-05		9.79053	10.045	9.85485	10.4793	10.4237	10.3221	10.5713	10.4389	10.5568	10.9703	11.0349	10.7972
ENSG00000076984	MAP2K7	-0.337443	0.00114663	-0.496385	7.98363e-07		11.585	11.5962	11.7016	11.3498	11.3428	11.1751	11.3488	11.5763	11.7524	11.0048	11.106	11.1052
ENSG00000077044	DGKD	1.28581	2.11183e-120	2.5232	0		13.236	13.3261	13.3333	14.5921	14.5946	14.5675	11.958	11.8532	11.7946	14.4206	14.4216	14.3325
ENSG00000077063	CTTNBP2	-0.27129	0.00410619	-0.773642	5.64239e-21		9.83602	9.85643	9.76887	9.51532	9.63278	9.49762	11.2804	11.1499	11.2136	10.5319	10.35	10.4429
ENSG00000077092	RARB	4.76716	3.5629e-26	-0.158411	0.785509		4.09535	3.36664	3.8449	8.15512	8.27689	7.82597	5.7872	5.15525	4.40837	5.08916	4.47444	5.50352
ENSG00000077097	TOP2B	-0.191202	0.00756634	0.00970395	0.928017		12.7919	12.6459	12.733	12.4264	12.5779	12.5923	13.4681	13.5372	13.6104	13.5488	13.5155	13.5831
ENSG00000077147	TM9SF3	-0.0557934	0.486341	0.47419	4.2509e-14		13.2632	13.0836	13.1916	13.1575	13.0907	13.1276	13.4384	13.352	13.2672	13.8548	13.8112	13.8186
ENSG00000077150	NFKB2	2.75504	1.22893e-197	1.12794	5.87016e-34		8.98583	9.15004	9.12828	11.8237	11.9576	11.7185	9.41512	9.34289	9.53013	10.6055	10.4892	10.564
ENSG00000077152	UBE2T	-0.507802	6.65367e-08	-0.684456	5.41772e-13		11.6531	11.6273	11.4677	11.0217	10.9632	11.2357	10.8171	10.9406	10.9812	10.2575	10.1475	10.2869
ENSG00000077157	PPP1R12B	-0.632827	4.45696e-07	-0.503313	0.000109246		10.6293	10.3462	10.6337	9.86179	9.82975	10.0385	10.0392	9.70055	9.7987	9.4692	9.24221	9.33595
ENSG00000077232	DNAJC10	0.210936	0.00623433	0.430182	1.88451e-09		12.3884	12.133	12.2641	12.4465	12.4734	12.5087	13.0954	13.0346	13.0145	13.4761	13.3961	13.5588
ENSG00000077235	GTF3C1	0.152032	0.0158534	0.510759	1.44682e-18		13.8076	13.8863	13.885	14.0519	14.0343	13.9478	12.9811	13.0558	13.0446	13.521	13.622	13.4671
ENSG00000077238	IL4R	1.22142	5.44026e-13	0.829204	1.85335e-06		8.86275	9.20511	9.02677	10.2364	10.2819	10.242	8.34049	9.14548	8.84776	9.56033	9.80941	9.53536
ENSG00000077254	USP33	0.153391	0.11358	0.0323833	0.780849		12.4062	12.2886	12.4319	12.511	12.4973	12.5816	12.863	12.508	12.621	12.7175	12.6565	12.7364
ENSG00000077264	PAK3	1.05919	0.185049	1.05775	0.138803		3.39871	2.60997	4.28937	4.16023	4.70457	4.29305	3.90461	4.79321	4.40837	5.18391	5.69639	5.01358
ENSG00000077274	CAPN6	0.482681	0.0358643	1.00641	0.000689406		7.6931	7.62682	7.48016	7.91699	8.01846	8.27326	4.79608	4.87325	4.85274	5.83662	5.56366	5.81381
ENSG00000077279	DCX	-1.41956	0.289196	-1.79003	0.237658		8.98894	8.93733	8.98556	7.1578	7.38508	8.02429	3.90461	4.05782	2	3.45053	2	2
ENSG00000077312	SNRPA	-0.260502	0.0020534	-0.527301	4.28813e-11		12.3506	12.5331	12.4037	12.1346	12.2386	12.1368	12.4933	12.6955	12.7342	12.1241	12.1831	12.0434
ENSG00000077348	EXOSC5	-0.226286	0.0638015	-0.58881	6.74264e-08		10.2313	10.1833	10.1153	10.0856	9.83279	9.92231	10.7497	10.8384	10.9104	10.2737	10.4056	10.0393
ENSG00000077380	DYNC1I2	0.219013	0.000412332	0.366042	6.41339e-10		12.9379	12.8207	12.8935	13.0847	13.0781	13.1477	13.2381	13.0853	13.141	13.5612	13.4792	13.5245
ENSG00000077420	APBB1IP	5.26234	5.26423e-06	10.4178	1.29348e-16		2	2	2.51808	4.82218	4.94829	4.8339	2	2	2	7.45118	8.0053	7.95325
ENSG00000077454	LRCH4	0.0104392	0.967818	0.0390951	0.868943		8.88622	8.93112	8.85165	8.98868	8.99919	8.68624	9.00675	8.50094	8.6033	8.58975	8.86953	8.80076
ENSG00000077458	FAM76B	-0.491651	8.15545e-05	-0.435324	0.00049101		9.6988	9.34242	9.44502	9.04899	8.92137	9.06812	9.6352	9.51339	9.58691	9.08631	9.11754	9.2301
ENSG00000077463	SIRT6	0.834643	7.69386e-11	0.643497	4.44533e-07		9.29236	9.7476	9.39034	10.2631	10.3567	10.3421	10.069	9.99812	10.1736	10.5915	10.9192	10.6368
ENSG00000077514	POLD3	-0.319919	0.000710855	-0.679139	7.95789e-14		12.5393	12.4069	12.4682	12.1501	12.1325	12.1756	11.7016	12.0385	12.0615	11.2599	11.1963	11.3347
ENSG00000077522	ACTN2	0.654304	1.94412e-10	-0.6263	3.33122e-10		9.98169	9.91108	9.9537	10.6818	10.582	10.5343	11.6949	11.4273	11.3468	10.9023	10.9477	10.7606
ENSG00000077549	CAPZB	0.196804	0.00355353	0.48456	2.09718e-14		13.644	13.7009	13.5586	13.8308	13.8335	13.8327	13.0294	13.2165	13.2261	13.664	13.6546	13.6146
ENSG00000077585	GPR137B	0.237077	0.0255887	1.6296	1.92981e-58		10.3933	10.2169	10.3888	10.5045	10.6611	10.5462	8.54511	8.63038	8.73233	10.3751	10.1974	10.1921
ENSG00000077616	NAALAD2	-1.23401	3.63869e-09	-0.725839	0.000978987		9.00434	8.57281	8.81614	7.78703	7.64926	7.2815	7.97136	8.33064	8.24193	7.66339	7.60197	7.10741
ENSG00000077684	JADE1	-0.816156	5.16607e-19	-0.516644	2.07782e-08		11.0166	10.8946	10.8988	10.0868	9.99626	10.2775	11.044	11.2281	11.0583	10.5576	10.6171	10.617
ENSG00000077713	SLC25A43	0.448958	0.000366021	0.901822	4.33673e-14		10.2141	10.1583	10.2514	10.6235	10.482	10.8426	9.94467	10.29	10.3784	11.1201	11.0302	11.1923
ENSG00000077721	UBE2A	0.18278	0.0107415	0.365282	6.99865e-08		12.3053	12.2196	12.2585	12.4732	12.391	12.467	12.0215	11.8582	11.8066	12.2416	12.2841	12.2638
ENSG00000077782	FGFR1 ENSG00000077782	1.47847	2.87157e-147	0.873694	4.33472e-51		12.9254	12.9657	12.9688	14.4671	14.4295	14.3968	12.443	12.6483	12.6032	13.4621	13.4366	13.4239
ENSG00000077800	FKBP6	2.07308	0.0410393	0.0521606	0.980318		4.00019	2	2.72078	4.29384	4.90273	4.52025	3.71666	4.52239	3.54349	3.59547	4.61523	3.66772
ENSG00000077935	SMC1B	0.416568	0.155698	-0.873108	1.08591e-10		4.80757	4.64669	5.26917	5.6179	5.26871	4.94247	10.2139	10.3638	10.4133	9.4431	9.39651	9.54591
ENSG00000077942	FBLN1	-0.416858	2.74022e-05	-0.444933	9.2532e-06		13.0339	13.2634	13.1253	12.7559	12.7324	12.6928	11.4752	11.9003	11.7813	11.2585	11.3503	11.2463
ENSG00000078018	MAP2	0.660891	0.00187519	3.77724	3.33003e-119		6.11824	6.23969	6.35347	6.97092	6.67095	6.97138	6.82989	7.62189	7.39822	11.04	11.1216	11.0396
ENSG00000078043	PIAS2	-0.425539	3.41372e-09	-0.202076	0.00741979		11.3652	11.1854	11.2904	10.8156	10.8364	10.9202	11.2994	11.2841	11.2966	11.1476	11.0774	11.0485
ENSG00000078053	AMPH	0.0142984	0.982031	-3.42028	0.00521757		7.35139	7.09392	6.72741	6.99073	7.15183	7.12902	3.50049	4.18872	2.56438	2	2.65048	2
ENSG00000078061	ARAF	-0.0998251	0.177103	-0.261832	9.25577e-05		13.1825	13.362	13.2082	13.1614	13.1918	13.1049	12.3043	12.3216	12.2977	12.0681	12.0987	11.9694
ENSG00000078070	MCCC1	-0.294477	0.000993219	-0.15558	0.087596		9.84117	9.95915	9.92449	9.67846	9.59389	9.57133	10.4012	10.4198	10.4203	10.1963	10.2456	10.3303
ENSG00000078081	LAMP3	0.582973	0.00168539	1.02184	2.62977e-06		9.06438	9.1739	9.19361	9.74706	9.7564	9.66937	6.3369	5.5456	6.28035	7.38292	6.76584	6.97635
ENSG00000078098	FAP	3.19719	1.07915e-63	2.95668	3.70429e-58		7.07609	6.79897	6.69168	9.96807	9.92255	10.1403	6.64448	7.48847	7.57525	10.1368	10.1833	10.3266
ENSG00000078114	NEBL	1.73583	0.00127736	4.17301	8.50455e-15		8.49937	7.81388	7.85873	9.75577	9.79588	9.88538	4.21995	3.25342	5.52763	8.71403	8.40989	8.50904
ENSG00000078124	ACER3	0.118922	0.181891	0.232634	0.00421699		10.7319	10.6491	10.6067	10.7459	10.773	10.8259	10.5503	10.5587	10.4354	10.6906	10.7337	10.8174
ENSG00000078140	UBE2K	-0.259802	2.80865e-05	-0.123306	0.0649845		12.9853	12.8188	12.9326	12.5886	12.6649	12.7076	12.5833	12.6172	12.5731	12.5011	12.4531	12.4499
ENSG00000078142	PIK3C3	0.527017	1.84853e-11	1.36396	1.54864e-75		10.7828	10.6243	10.8463	11.2536	11.2973	11.2919	11.2225	11.023	11.1432	12.5265	12.4425	12.5109
ENSG00000078177	N4BP2	-0.267383	0.00625071	-0.0395963	0.748104		11.2645	10.9969	11.0831	10.826	10.9117	10.8161	10.8926	11.1403	11.0156	11.0345	10.9327	10.9731
ENSG00000078237	TIGAR	-0.655864	0.201883	-0.12765	0.841802		5.89836	6.0917	6.08625	5.36811	5.43797	5.46348	5.73859	5.3356	5.22929	6.05291	5.07142	4.42068
ENSG00000078246	TULP3	0.143573	0.0576086	0.640128	3.65969e-19		12.3587	12.2816	12.3678	12.4646	12.4947	12.4811	10.2565	10.4584	10.5055	11.0581	11.0427	11.0477
ENSG00000078269	SYNJ2	1.49738	1.78307e-72	1.09598	7.50624e-41		10.8311	10.7853	10.9099	12.2499	12.3631	12.4001	12.216	11.8955	11.9528	13.1251	13.1391	13.1057
ENSG00000078304	PPP2R5C	-0.0884365	0.195879	0.161902	0.00817942		12.2559	12.1744	12.2707	12.0971	12.1325	12.2079	12.7487	12.7318	12.8292	12.9276	12.8983	12.9696
ENSG00000078319	PMS2P1	-0.119538	0.388657	-0.153681	0.254719		9.24904	9.33304	9.19998	9.20557	9.14083	9.0741	8.87523	9.08584	8.97948	8.90347	8.83034	8.75787
ENSG00000078328	RBFOX1	2.69516	1.44855e-07	1.35791	0.25462		3.89831	4.14421	4.52419	6.50378	6.46694	6.87877	2.54335	2.48073	2	2.65782	2.65048	3.06251
ENSG00000078369	GNB1	0.155162	0.041628	0.273752	0.000121242		14.6906	14.6967	14.6392	14.8515	14.834	14.8066	14.606	14.8595	14.8568	15.0993	15.0688	14.9876
ENSG00000078401	EDN1	2.98837	1.64103e-16	0	1		4.80757	4.87081	5.20302	7.6442	7.99694	7.72319	2	2	2	2	2	2
ENSG00000078403	MLLT10 ENSG00000078403	-0.362263	0.000128016	-0.383488	3.40978e-05		11.2836	11.199	11.3136	10.9018	10.8775	10.935	11.6471	11.7665	11.9367	11.3578	11.3004	11.5454
ENSG00000078487	ZCWPW1	0.66946	0.267033	-0.0229039	0.988492		4.26869	4.64669	5.09775	4.82218	5.46956	5.53459	4.53659	5.3356	5.52763	5.22905	5.49242	4.68769
ENSG00000078549	ADCYAP1R1	0.138562	0.614772	7.39454	8.28804e-12		7.79585	7.9429	7.84795	8.02664	8.08116	7.88158	2.54335	2	2	6.36748	6.79574	6.84591
ENSG00000078596	ITM2A	-1.01175	7.74866e-60	-0.965007	1.45427e-54		14.4086	14.349	14.326	13.3141	13.356	13.3798	14.2721	14.4793	14.4827	13.4698	13.4156	13.4638
ENSG00000078618	NRDC	-0.101887	0.0927408	-0.104942	0.0749237		13.8936	13.8228	13.911	13.7758	13.7128	13.8328	14.9845	14.9379	15.0018	14.914	14.8095	14.8845
ENSG00000078668	VDAC3	-0.223057	5.47946e-05	-0.234526	1.76635e-05		13.0129	12.9086	12.9263	12.7505	12.6529	12.775	13.1183	13.1144	13.1372	12.8926	12.8834	12.8907
ENSG00000078674	PCM1	-0.299616	0.000170655	-0.41157	9.52607e-08		13.0038	12.8467	12.9078	12.6761	12.5576	12.6278	13.3922	13.602	13.6531	13.1996	13.0839	13.1402
ENSG00000078687	TNRC6C	-0.0146502	0.946559	-0.325111	0.02752		9.85143	9.26803	9.73562	9.5441	9.59031	9.73688	10.9404	11.22	11.0109	10.5937	10.8505	10.7578
ENSG00000078699	CBFA2T2	-0.146614	0.174073	-0.477368	5.03342e-07		11.0459	11.2068	11.2993	11.1081	11.0223	10.9922	11.0124	11.2461	11.1782	10.7007	10.7462	10.5661
ENSG00000078747	ITCH	0.146682	0.0420473	0.0385835	0.648402		12.7107	12.624	12.7299	12.8027	12.8445	12.8594	12.7122	12.6447	12.8183	12.8133	12.6752	12.8029
ENSG00000078804	TP53INP2 ENSG00000078804	1.43738	6.502e-29	1.57527	2.42614e-34		10.391	10.4702	10.4155	11.9362	11.8979	11.7398	9.59651	10.1842	10.2729	11.6469	11.5684	11.6414
ENSG00000078808	SDF4	0.341169	7.03576e-06	0.532542	4.81021e-13		12.3689	12.6126	12.4978	12.9128	12.8495	12.7446	12.5022	12.4913	12.5622	13.0563	13.1128	12.9811
ENSG00000078814	MYH7B	-0.379072	0.662597	3.22884	4.06356e-05		4.09535	4.38124	4.72609	3.9333	4.59425	3.69113	3.24613	2.48073	2.56438	4.63209	5.33843	4.91291
ENSG00000078900	TP73	-0.600224	0.000315109	-1.44339	1.6628e-15		9.82564	10.032	9.78732	9.33716	9.42289	9.08005	7.8958	8.37942	8.45374	6.75468	6.92311	6.87296
ENSG00000078902	TOLLIP	0.434529	1.82737e-07	0.54505	2.37497e-11		10.3945	10.5644	10.5596	11.0354	10.9217	10.8626	10.5011	10.5894	10.5732	11.0791	11.1652	11.0507
ENSG00000078967	UBE2D4	0.166192	0.399181	0.133782	0.503534		8.65976	8.49077	8.49879	8.7853	8.50363	8.83801	8.30338	8.60423	8.3347	8.62395	8.69411	8.3205
ENSG00000079101	CLUL1	0.337891	0.398816	0.381189	0.530687		6.97961	7.24169	7.05256	7.40673	7.19972	7.63696	4.21995	3.12852	3.65735	3.10794	4.31842	4.26603
ENSG00000079134	THOC1	-0.304959	0.0230829	-0.41118	0.00143633		11.3812	11.1091	11.3136	10.8184	10.95	11.1219	11.605	11.2075	11.2275	10.9553	10.8099	11.0669
ENSG00000079150	FKBP7	-0.897825	1.10824e-08	0.434215	0.00493524		8.72073	8.58868	8.53284	7.74682	7.62842	7.81173	8.95184	9.04538	8.86268	9.12861	9.37687	9.61362
ENSG00000079156	OSBPL6	0.392133	0.0222685	0.632221	3.7795e-05		8.58385	8.7169	8.73946	8.80782	9.08838	9.28468	10.3126	10.839	10.955	11.3786	11.3153	11.3826
ENSG00000079215	SLC1A3	0.949269	2.34694e-15	-0.622585	3.84364e-07		10.7756	10.6576	10.7967	11.6581	11.6696	11.7483	11.5956	11.08	11.0693	10.6662	10.6203	10.6584
ENSG00000079246	XRCC5	-0.279113	1.46397e-07	-0.117504	0.0391785		15.3382	15.3155	15.3143	14.9867	15.0137	15.1269	15.3849	15.3567	15.4331	15.3087	15.2211	15.2918
ENSG00000079257	LXN	0	1	1.34542	0.000495233		2	2	2	2	2	2	5.87975	6.07192	6.46368	7.75883	7.43153	7.09597
ENSG00000079263	SP140	0.662048	0.0677612	7.96155	4.4865e-10		7.09923	6.97825	7.42319	7.63793	7.89009	7.94167	2	2	2	5.92157	4.54656	5.63574
ENSG00000079277	MKNK1	0.204756	0.102372	0.372978	0.0006984		8.9449	9.12034	9.23557	9.29794	9.26755	9.36735	9.82319	9.88442	9.70416	10.1309	10.2751	10.1234
ENSG00000079308	TNS1	0.240123	0.00676767	0.925097	4.79597e-33		10.7086	10.6444	10.7727	10.9374	11.065	10.8356	12.8081	12.7719	12.6282	13.7142	13.7169	13.5517
ENSG00000079313	REXO1	0.359958	0.000334587	0.141041	0.199728		10.8712	11.1919	10.9776	11.4327	11.4135	11.2855	11.4261	11.3681	11.5373	11.5574	11.7057	11.4869
ENSG00000079332	SAR1A	-0.135648	0.0232227	-0.0181296	0.812738		12.9889	12.8909	12.8997	12.8076	12.7191	12.8453	13.0729	13.0515	13.0529	13.0811	13.0264	13.0147
ENSG00000079335	CDC14A	-0.607081	0.000249946	-0.720628	4.00286e-06		8.06634	8.19685	8.31136	7.72923	7.36842	7.67679	8.91131	8.81904	8.70611	8.13592	8.04941	8.12059
ENSG00000079337	RAPGEF3	2.55021	2.49494e-21	1.62567	4.45361e-07		6.11824	6.4278	5.6872	8.55514	8.545	8.64265	4.64605	5.08975	4.47199	5.80716	6.30742	6.52628
ENSG00000079385	CEACAM1 ENSG00000079385	0.182253	0.744609	0.338365	0.831908		6.56318	6.47976	6.4984	6.96091	6.82544	6.14716	2	2	2.96901	2.65782	2	2.62694
ENSG00000079387	SENP1	-0.552001	1.78172e-15	-0.480456	1.536e-11		12.2713	12.2075	12.2368	11.6659	11.603	11.7884	11.613	11.6205	11.5654	11.2171	11.0559	11.0829
ENSG00000079393	DUSP13	-3.56159	0.0446577	2.21445	0.392242		4.18462	5.06475	3.05666	2	2.56548	2.63902	2	2	2	2	2.65048	2
ENSG00000079432	CIC	0.0255663	0.815549	-0.071646	0.453329		12.4566	12.6126	12.5638	12.6458	12.6453	12.4093	12.618	12.6824	12.7214	12.6112	12.6702	12.5237
ENSG00000079435	LIPE	6.39959	4.21484e-06	-0.593404	0.618565		2	2.60997	2	6.2965	5.94452	5.38869	3.90461	3.57397	4.6476	4.69779	3.09719	2
ENSG00000079459	FDFT1	-0.0881714	0.54035	0.239842	0.0517396		13.6201	13.6083	13.6946	13.467	13.5263	13.6602	13.8556	14.3367	14.4523	14.48	14.4452	14.5049
ENSG00000079462	PAFAH1B3	-0.26682	0.0268233	-0.70262	2.36496e-10		10.772	11.0502	10.7446	10.5036	10.6318	10.6489	10.9716	11.0512	11.2107	10.492	10.4285	10.2055
ENSG00000079482	OPHN1	0.689435	1.02221e-10	1.52805	1.08203e-43		9.80819	9.97131	9.91031	10.6849	10.4156	10.6419	8.47266	8.37599	8.53791	10.0577	9.86158	10.0122
ENSG00000079557	AFM	4.11273	0.021754	-1.02344	0.425464		2	2	2	2.51978	3.54573	2	4.28908	4.87325	3.95326	3.28938	3.71315	3.89585
ENSG00000079616	KIF22	-0.448164	5.90354e-11	-0.64135	3.48091e-21		12.9907	13.0615	12.9096	12.5772	12.5097	12.5336	12.6382	12.6654	12.7115	12.1315	12.0441	11.9098
ENSG00000079689	SCGN	7.2573	3.20658e-05	5.22414	0.00414573		2	2	2	5.13869	4.80705	5.04344	2	2	2	3.10794	4.14344	2
ENSG00000079691	CARMIL1	0.592223	4.9478e-05	0.6626	2.54511e-06		9.39647	9.33304	9.76457	10.0447	9.9881	10.2618	10.1114	10.5281	10.5374	11.1453	10.9741	11.0757
ENSG00000079739	PGM1	-0.575182	1.87434e-16	-0.190708	0.010949		12.0464	12.0213	12.1384	11.4843	11.4868	11.5154	11.992	11.9083	12.0145	11.8819	11.7861	11.6696
ENSG00000079785	DDX1	-0.171982	0.0206967	-0.0854163	0.280998		12.7926	12.6734	12.8169	12.5293	12.5801	12.6602	13.7682	13.6954	13.7617	13.7057	13.5384	13.719
ENSG00000079805	DNM2	0.0389558	0.687798	0.0297132	0.761787		13.2953	13.4366	13.3291	13.4432	13.3829	13.3538	13.2297	13.3802	13.4746	13.4305	13.4368	13.3134
ENSG00000079819	EPB41L2	-0.608172	2.40439e-29	-0.569449	5.06685e-26		13.4424	13.3966	13.4404	12.8101	12.8505	12.795	13.4952	13.6424	13.615	13.0186	12.9767	13.0529
ENSG00000079841	RIMS1	-0.0534136	0.933606	0	1		6.36736	6.68553	6.12249	6.12779	6.43529	6.48897	2	2	2	2	2	2
ENSG00000079931	MOXD1	1.12565	1.15561e-09	2.62328	4.49782e-42		7.19903	7.77282	7.65114	8.67021	8.72266	8.62239	5.96672	6.17026	6.52497	8.85029	8.77888	8.75059
ENSG00000079950	STX7	-0.00316581	0.986087	0.700837	8.73507e-12		10.9296	10.712	10.7425	10.6719	10.7482	10.9514	10.2694	10.0236	10.2055	10.9153	10.808	10.8787
ENSG00000079974	RABL2B	0.559328	3.99143e-11	0.27295	0.00296301		10.6934	10.7057	10.4876	11.1664	11.1994	11.2019	10.0898	10.071	10.0157	10.2244	10.3626	10.4005
ENSG00000079999	KEAP1	0.131988	0.131983	-0.396441	2.63605e-07		12.1615	12.237	12.2044	12.3651	12.3715	12.2596	12.7317	12.904	12.9823	12.5217	12.5366	12.3774
ENSG00000080031	PTPRH	8.48765	1.10728e-28	5.95413	1.74056e-58		2	3.03735	2	9.03951	8.9384	8.72095	2.54335	3.25342	4.03979	8.55472	8.58276	8.84241
ENSG00000080166	DCT	3.08677	0.0050961	3.16164	0.0036567		2.62812	2.60997	2.89847	4.73087	5.19503	3.92082	2	2.48073	3.28466	3.10794	4.7435	5.35794
ENSG00000080189	SLC35C2	0.26494	0.0305133	0.352413	0.00301208		10.9835	11.1498	11.0221	11.327	11.3006	11.3261	10.3933	10.7649	10.6126	10.9802	11.1208	10.723
ENSG00000080200	CRYBG3	0.601734	0.00858184	0.606869	0.00268911		6.96708	6.65573	6.84051	7.53373	7.41784	7.26068	9.12491	8.64756	8.69615	9.38943	9.7419	9.12713
ENSG00000080298	RFX3	-0.388483	0.032208	-0.194195	0.33709		8.66365	8.54055	8.67991	8.28918	8.31652	8.11987	8.28234	8.02812	8.02574	7.8911	7.66001	8.17594
ENSG00000080345	RIF1	-0.537823	3.98128e-18	-0.358083	1.01198e-08		13.1751	12.9861	13.1072	12.517	12.5175	12.6257	13.4424	13.4892	13.4513	13.0949	13.0658	13.1477
ENSG00000080371	RAB21	-0.195891	0.00431795	0.334803	3.64314e-07		12.4857	12.3337	12.4752	12.2606	12.1527	12.2962	11.956	11.8961	11.8733	12.2347	12.2511	12.2442
ENSG00000080493	SLC4A4	-0.033374	0.963107	0.90157	0.1908		7.09923	6.52992	6.87278	6.44753	7.00864	6.94552	2	3.75389	3.76287	3.10794	4.31842	4.26603
ENSG00000080503	SMARCA2	1.64694	5.63558e-39	0.846426	1.7915e-14		7.73064	7.46437	7.65114	9.2617	9.40869	9.0409	10.3043	10.3091	10.5243	11.1476	11.2432	11.2865
ENSG00000080511	RDH8	4.80936	4.65523e-08	9.36121	3.62093e-13		2	2	2.89847	5.48449	5.11738	5.38869	2	2	2	6.81514	6.73531	6.83219
ENSG00000080546	SESN1	-0.540212	0.00354247	-1.13368	2.77011e-11		8.75756	8.69508	8.64608	8.04096	7.81829	8.5513	9.59651	9.83655	9.70747	8.42978	8.70596	8.62496
ENSG00000080561	MID2	1.49111	0.000148702	0.732289	0.00466148		4.09535	2.60997	4.52419	4.63339	5.11738	5.72901	8.6275	8.87601	9.19042	9.78667	9.60929	9.52261
ENSG00000080573	COL5A3	1.42195	3.1597e-43	5.59174	0		8.93206	9.25317	9.14379	10.5661	10.4703	10.558	8.01792	8.22782	7.7067	13.5583	13.6503	13.5135
ENSG00000080603	SRCAP	0.0588469	0.751877	-0.0726815	0.697113		10.2101	10.2707	10.2867	10.3729	10.3952	10.1643	8.85827	9.25971	9.32574	8.90694	9.31111	9.02231
ENSG00000080608	PUM3	-0.494707	2.79948e-11	-0.411024	1.99297e-08		11.5334	11.4703	11.5272	11.0307	10.9239	11.0921	12.0554	12.1143	12.1638	11.6401	11.6459	11.8105
ENSG00000080618	CPB2	0.388497	0.0706638	0.416795	0.0816226		8.88955	8.90602	9.23557	9.3659	9.33557	9.51311	6.25287	6.88128	7.14852	6.99578	7.34318	7.26886
ENSG00000080644	CHRNA3	-0.0573075	0.948346	0.00144281	1		5.19901	5.23567	5.6628	3.66388	5.33881	6.10106	5.43736	5.18692	5.94133	5.35658	5.41748	5.84146
ENSG00000080802	CNOT4	0.163227	0.067335	-0.223669	0.0102006		10.7864	10.6491	10.7026	10.9155	10.8892	10.8214	10.4763	10.5511	10.5885	10.422	10.2523	10.2692
ENSG00000080815	PSEN1	0.382026	5.54114e-08	0.505809	8.76108e-14		10.7374	10.774	10.6853	11.1434	11.065	11.1306	10.9255	11.0469	11.0706	11.4969	11.5071	11.5574
ENSG00000080819	CPOX	-0.256309	0.158206	-0.21603	0.224323		9.0906	9.12034	9.0738	8.9411	8.87493	8.69013	9.98949	9.53508	9.72879	9.57352	9.77605	9.2457
ENSG00000080822	CLDND1	0.682679	1.43684e-13	1.27827	2.47801e-48		10.0678	10.0407	10.1574	10.6962	10.6265	10.9707	10.695	10.6978	10.7408	12.0343	11.9723	11.9548
ENSG00000080823	MOK	0.0658954	0.712553	-0.8334	8.09853e-18		7.4537	7.60359	7.08965	7.57369	7.40972	7.35209	11.3927	11.4248	11.4437	10.5697	10.5811	10.615
ENSG00000080824	HSP90AA1	-0.370855	0.0361461	-0.529367	0.00171089		16.3438	16.2712	16.3449	15.9192	15.8896	16.0356	17.5573	16.8968	17.0364	16.6649	16.606	16.7161
ENSG00000080839	RBL1	-0.503803	2.02042e-10	-0.575598	2.72266e-13		11.3179	11.2354	11.2582	10.8128	10.7181	10.7708	11.2058	11.3068	11.3168	10.6087	10.6533	10.8355
ENSG00000080845	DLGAP4	1.16424	6.24658e-51	1.53051	2.89033e-82		11.3592	11.4312	11.3451	12.6066	12.5594	12.4547	10.048	10.2447	10.2962	11.6803	11.8206	11.6773
ENSG00000080854	IGSF9B	0.720779	0.00521196	2.14482	5.542e-14		7.27213	7.7935	7.20398	8.17691	8.28579	7.98039	5.20668	4.61842	5.11436	7.17948	7.02759	6.73233
ENSG00000080947	CROCCP3	-0.634954	0.231452	-1.4565	0.00261978		6.83543	5.74054	5.6872	5.71639	5.58943	5.46348	6.67062	6.41721	6.13067	4.15903	5.07142	5.63574
ENSG00000080986	NDC80	-0.370426	4.45157e-06	-0.242856	0.00387215		12.0914	12.0545	11.9417	11.6161	11.6247	11.7379	11.6744	11.4897	11.5659	11.3399	11.2344	11.4266
ENSG00000081014	AP4E1	-0.199906	0.0136888	-0.137632	0.0985494		10.8303	10.7714	10.7684	10.6619	10.5721	10.5321	10.841	10.9131	11.0116	10.8031	10.7709	10.7839
ENSG00000081019	RSBN1	-0.34087	0.000319208	-0.302685	0.00109475		10.717	10.4723	10.6792	10.2457	10.1901	10.4192	11.207	11.309	11.2778	10.9761	10.9976	10.9149
ENSG00000081026	MAGI3	-0.0331142	0.839288	0.438361	0.000163217		9.84117	9.98035	9.75883	9.68303	9.87173	9.92562	10.4273	10.2606	10.0822	10.7265	10.5961	10.7741
ENSG00000081041	CXCL2	14.5027	2.52784e-22	1.45468	0.221163		2	2	2	11.9954	12.2471	11.9087	3.24613	2.84068	2.56438	2	4.14344	4.26603
ENSG00000081051	AFP ENSG00000081051	6.2427	0.00151273	4.17363	0.0284637		2	2	2	4.41612	4.27472	3.69113	2	2	2.56438	3.45053	2	4.91291
ENSG00000081052	COL4A4	-0.313895	0.60025	1.59374	0.00102206		6.16286	5.3141	5.20302	5.33749	5.15673	5.49947	4.07088	5.21791	4.6476	6.24096	6.46458	5.69757
ENSG00000081059	TCF7 ENSG00000081059	-0.219022	0.290648	0.502197	0.0042824		8.07804	7.77282	7.80956	7.66901	7.54191	7.81173	8.00257	8.28747	8.10815	8.47264	8.78635	8.62893
ENSG00000081087	OSTM1	0.465289	4.84667e-06	0.829057	9.48584e-18		9.87342	9.73518	9.96995	10.2155	10.4004	10.3617	10.1801	10.1025	9.99015	10.9926	10.8153	10.9463
ENSG00000081138	CDH7	-0.726077	0.00654333	-0.720271	0.00472961		7.61496	7.39389	7.5616	6.84594	6.49791	7.07041	8.4042	8.21636	8.26007	7.39287	7.15992	8.05124
ENSG00000081154	PCNP	-0.242546	0.00286483	-0.176641	0.033412		12.5335	12.3942	12.4346	12.2124	12.1563	12.2681	12.9177	12.6876	12.6617	12.5868	12.5465	12.6169
ENSG00000081177	EXD2	0.364371	0.000420185	0.105835	0.320156		8.93849	8.96798	8.79103	9.21402	9.25401	9.31529	10.2896	10.3551	10.4433	10.4966	10.4056	10.5036
ENSG00000081181	ARG2	-0.860775	4.40722e-08	-1.81959	6.07655e-31		9.70824	9.43965	9.83178	8.85993	8.49598	9.0409	9.87751	9.6923	9.71242	7.87699	7.91284	8.08054
ENSG00000081189	MEF2C	0.777485	5.33543e-06	1.13464	1.09328e-12		8.21147	8.09502	7.86943	8.82724	8.59598	9.0409	8.97563	9.03454	8.57098	10.0841	9.86863	10.0497
ENSG00000081237	PTPRC	0.196227	0.059198	1.35456	0.203201		11.7096	11.4931	11.6941	11.7781	11.8303	11.8855	2	2.48073	2.56438	3.45053	2.65048	2
ENSG00000081277	PKP1	-0.436414	7.75314e-18	0.463646	4.55078e-20		16.0979	16.171	16.1278	15.7185	15.6947	15.675	15.4609	15.4742	15.4546	15.9475	15.9952	15.8332
ENSG00000081307	UBA5	0.0209698	0.85753	0.180726	0.0378714		10.7319	10.5942	10.7138	10.7007	10.7296	10.6757	11.146	10.9371	11.0427	11.2995	11.1573	11.213
ENSG00000081320	STK17B	0.13276	0.282031	1.06206	8.34689e-27		10.094	9.9622	10.0176	10.0196	10.1601	10.2852	10.4186	10.3655	10.0974	11.3244	11.3925	11.3648
ENSG00000081377	CDC14B	0.215	0.19928	0.587403	9.65915e-05		9.54715	9.59104	9.64666	9.86045	9.79276	9.77409	9.12491	8.9494	8.49261	9.42624	9.34183	9.60961
ENSG00000081386	ZNF510	-0.298242	0.00796068	-0.20586	0.0878448		10.3686	10.3647	10.3134	10.0471	10.0151	10.0925	9.86766	9.54428	9.59408	9.33884	9.54032	9.52261
ENSG00000081665	ZNF506	-0.320246	0.160391	0.139769	0.730952		8.9417	8.67293	8.45327	8.35182	8.50363	8.28877	4.64605	5.02113	4.85274	4.93422	5.16602	4.80469
ENSG00000081692	JMJD4	0.246969	0.248862	-0.263471	0.199373		8.18467	8.69874	8.10499	8.77391	8.49981	8.49448	8.99127	8.95401	9.0173	8.46794	8.90425	8.77231
ENSG00000081721	DUSP12	-0.136864	0.327246	0.00994352	0.964639		10.5725	10.691	10.6477	10.5611	10.2897	10.6328	10.5344	10.8539	10.8519	10.8874	10.7395	10.6574
ENSG00000081760	AACS	-0.170201	0.166289	1.17315	3.72187e-26		10.7548	10.7487	10.6815	10.5544	10.4298	10.6826	8.54511	8.7884	8.96849	9.97235	9.91364	9.94208
ENSG00000081791	DELE1	-0.108947	0.491586	-0.480581	0.000179867		10.6253	10.7336	10.4824	10.5553	10.5334	10.4321	11.0774	11.4774	11.5383	10.8427	11.0766	10.7578
ENSG00000081803	CADPS2	-0.231152	0.0111662	-0.268489	0.00247871		12.675	12.577	12.7264	12.3549	12.3253	12.5954	12.9726	12.8233	12.9996	12.6525	12.5922	12.7471
ENSG00000081818	PCDHB4	-0.62696	0.137023	-2.13033	0.0137841		7.00434	7.04876	7.0145	6.57113	6.21067	6.45271	2.75362	3.75389	4.03979	2	3.09719	2.34726
ENSG00000081842	PCDHA6	0.042835	0.97878	-0.00244342	1		4.09535	2.60997	3.92915	2	3.54573	4.58868	8.07776	8.14962	7.64592	8.21097	7.70797	7.95325
ENSG00000081853	PCDHGA2	-0.684463	0.57983	1.06655	0.417927		3.89831	4.87081	4.72609	4.08848	4.12405	3.81054	3.24613	2.84068	2	3.45053	3.94428	2
ENSG00000081870	HSPB11	-0.0983172	0.509701	-0.0798179	0.601026		10.9337	10.7896	10.7512	10.7298	10.7957	10.6559	10.3825	10.0604	10.0409	9.92684	10.0298	10.2882
ENSG00000081913	PHLPP1	0.00916081	0.963127	0.272101	0.0310691		8.97023	8.82798	8.9406	8.85723	8.96358	8.94954	9.62018	9.87229	9.88304	9.91307	10.2058	10.0703
ENSG00000081923	ATP8B1	1.43747	5.53512e-18	0.370095	0.00165218		6.00024	6.25964	5.93145	7.61258	7.04054	7.62071	10.8981	10.9824	11.0022	11.359	11.278	11.3546
ENSG00000081985	IL12RB2	-0.282321	0.4925	-0.113595	0.755253		5.19901	5.74054	5.39301	4.73087	5.11738	5.66707	7.37418	7.84175	7.74583	7.72771	7.45045	7.47711
ENSG00000082014	SMARCD3	-0.1675	0.214241	-0.448643	0.00030135		9.58248	9.67702	9.68503	9.59515	9.45678	9.38429	9.18055	9.35339	9.05933	8.80628	8.67814	8.79015
ENSG00000082068	WDR70	-0.168353	0.152553	-0.0835919	0.514999		10.9781	10.991	10.9875	10.7726	10.8965	10.78	10.2359	10.6474	10.5786	10.4437	10.4533	10.3472
ENSG00000082074	FYB1	4.46932	1.90068e-13	3.79043	0.0153092		3.39871	3.86042	2.51808	7.14901	7.0922	7.12902	2	2	2	2	3.09719	2.62694
ENSG00000082126	MPP4 ENSG00000082126	4.87199	2.5742e-36	6.91509	8.48702e-26		3.67002	3.86042	3.44794	8.01217	8.16073	7.81887	2.54335	2.84068	2	7.54342	8.12201	7.51194
ENSG00000082146	STRADB	0.591066	1.33132e-09	0.514923	1.69257e-07		10.9544	10.9843	10.9795	11.4476	11.5472	11.6857	10.5582	10.8526	10.8262	11.345	11.1406	11.304
ENSG00000082153	BZW1	-0.00870053	0.921341	0.279689	1.65948e-06		13.8349	13.7454	13.8391	13.7938	13.7337	13.8653	14.3015	14.2014	14.1791	14.5499	14.4912	14.4819
ENSG00000082196	C1QTNF3	-0.676494	0.376288	1.54603	0.0409055		6.45967	6.04647	6.38364	5.3981	5.58943	5.97891	2.54335	4.61842	2.56438	3.9592	5.07142	5.15252
ENSG00000082212	ME2	0.272616	0.000356992	0.997669	2.5241e-44		12.604	12.6134	12.6382	12.7791	12.8791	13.0072	12.3631	12.1871	12.3634	13.3671	13.2603	13.2815
ENSG00000082213	C5orf22	-0.573618	2.0775e-13	-0.04233	0.691703		11.5125	11.5015	11.4175	10.8668	10.921	10.9268	10.3696	10.5389	10.3331	10.4	10.4261	10.2982
ENSG00000082258	CCNT2	-0.365253	8.58939e-06	-0.51912	1.06018e-10		11.4565	11.4519	11.4491	11.1256	10.9995	11.1349	11.6197	11.4119	11.4096	11.0313	10.8883	10.9731
ENSG00000082269	FAM135A	0.097965	0.577963	0.135382	0.413263		10.4819	10.4045	10.5194	10.5586	10.4694	10.6678	10.5503	10.0388	9.9915	10.4885	10.2265	10.3266
ENSG00000082293	COL19A1	1.22708	2.32879e-07	0.130257	0.393221		5.06435	5.23567	4.52419	6.03541	5.77788	6.35787	10.4781	10.5087	10.7798	10.7255	10.6886	10.7597
ENSG00000082397	EPB41L3	0.744654	1.77248e-11	0.742118	0.0202101		10.3127	10.2584	10.2329	11.0084	11.0766	10.944	4.69781	4.41951	3.28466	4.33452	4.86128	5.27925
ENSG00000082438	COBLL1	-0.224442	0.11358	0.124198	0.383021		9.24645	9.03897	9.43244	9.12269	8.8896	9.0591	10.3353	10.1763	10.3277	10.307	10.3676	10.5304
ENSG00000082458	DLG3	-0.595641	5.06071e-07	-0.143546	0.299673		11.555	11.7421	11.5398	10.9652	10.9832	11.1096	10.5468	11.071	10.9633	10.7007	10.7548	10.7478
ENSG00000082497	SERTAD4	-0.980399	6.01109e-06	-0.414701	0.0983999		11.1458	10.9517	10.8477	9.96307	9.86135	10.1852	7.34201	8.41997	8.16701	7.54342	7.29165	7.99078
ENSG00000082512	TRAF5	-0.00707028	0.971211	0.135448	0.331157		8.98583	8.94351	9.21684	8.95881	9.14573	9.03784	9.51769	9.64463	9.62415	9.81285	9.58167	9.78896
ENSG00000082515	MRPL22	-0.190893	0.0374217	-0.392549	9.17331e-06		11.303	11.1965	11.4102	11.1143	11.0604	11.1716	10.5704	10.5662	10.5814	10.2328	10.2591	10.0438
ENSG00000082516	GEMIN5	-0.618953	7.73181e-32	-0.798206	5.80839e-52		12.8881	12.777	12.9119	12.2455	12.225	12.255	12.8605	12.8608	12.8986	12.0704	12.0972	12.0593
ENSG00000082641	NFE2L1	0.457594	5.5021e-08	0.388269	4.30292e-06		13.2867	13.3184	13.2031	13.7792	13.7805	13.6166	13.511	13.7497	13.8119	14.1195	14.1423	13.9876
ENSG00000082684	SEMA5B	0.408765	0.180965	-1.19413	4.34818e-07		5.75997	5.97585	6.4132	6.2643	6.15347	6.90584	8.70859	8.73585	9.01996	7.55233	7.57636	7.80664
ENSG00000082701	GSK3B	0.3703	5.77812e-11	0.680774	4.53979e-35		12.1563	12.0905	12.2399	12.5706	12.5286	12.5015	12.0203	12.0547	12.0235	12.6842	12.7331	12.722
ENSG00000082781	ITGB5	0.0756375	0.452882	2.27562	1.30043e-172		12.7944	12.9174	12.8541	12.9583	12.8833	12.9526	9.9258	10.2296	10.216	12.3643	12.5007	12.3373
ENSG00000082805	ERC1	0.498747	5.43375e-13	0.38859	6.10846e-08		12.6986	12.5718	12.6376	13.0976	13.1634	13.1445	11.3823	11.6004	11.4541	11.9292	11.878	11.8018
ENSG00000082898	XPO1	-0.372666	4.5393e-09	-0.455732	3.43382e-13		14.4065	14.2937	14.3671	13.9189	13.9738	14.0562	14.6877	14.5252	14.6042	14.1731	14.0845	14.1946
ENSG00000082996	RNF13	0.270782	0.00993265	0.204307	0.0476759		9.80468	9.62989	9.7224	9.99776	10.0191	9.95183	10.4735	10.4356	10.6974	10.7422	10.8108	10.6738
ENSG00000083093	PALB2	-0.276223	0.0192046	-0.347641	0.00237785		10.7729	10.5258	10.5604	10.3587	10.1995	10.4745	10.5713	10.5227	10.7955	10.2132	10.3259	10.3205
ENSG00000083097	DOP1A	-0.77441	6.03538e-11	-0.284454	0.0288109		10.5263	10.222	10.4552	9.65226	9.57405	9.67921	9.90117	9.64605	9.63635	9.57789	9.32911	9.4323
ENSG00000083099	LYRM2	-0.186415	0.0349933	-0.182494	0.0359033		11.545	11.3404	11.3302	11.1741	11.1994	11.2913	11.6748	11.6566	11.8174	11.582	11.515	11.5086
ENSG00000083123	BCKDHB	-0.775885	4.27853e-09	-0.171481	0.239504		9.53659	9.31646	9.36787	8.45171	8.58521	8.8624	9.81589	10.0388	10.0835	9.76001	9.80758	9.87007
ENSG00000083168	KAT6A	-0.256769	0.000333625	-0.281951	6.60441e-05		12.7001	12.5798	12.6901	12.4668	12.3938	12.339	12.5588	12.7533	12.7206	12.3731	12.4298	12.3917
ENSG00000083223	TUT7	0.377895	7.81819e-05	0.60694	3.54802e-11		10.4507	10.1423	10.4489	10.7503	10.6569	10.7864	10.537	10.456	10.4512	11.0783	11.0705	11.113
ENSG00000083290	ULK2	-0.0983534	0.583522	0.504005	0.00066109		10.9997	10.7575	10.7755	10.7826	10.7714	10.6942	8.89477	9.51807	9.47296	9.77721	9.74574	9.94049
ENSG00000083312	TNPO1	0.0105784	0.896161	-0.182187	0.0015417		13.9644	13.8357	13.974	13.9175	13.8966	13.9945	14.1265	14.0949	14.1649	13.9396	13.9251	13.9753
ENSG00000083444	PLOD1	0.18956	0.0405425	0.414049	1.27414e-06		12.4717	12.8031	12.7082	12.8048	12.903	12.8624	12.4229	12.3891	12.5186	12.882	12.9246	12.7635
ENSG00000083454	P2RX5	-1.20966	6.85316e-13	-0.272534	0.215491		9.82738	9.71184	9.8386	8.87866	8.38852	8.45378	7.26688	7.22423	7.52363	7.22476	7.18273	6.79024
ENSG00000083457	ITGAE	-0.0204519	0.875605	0.173065	0.127365		10.5454	10.5893	10.6163	10.5784	10.4358	10.6698	8.81204	8.85891	8.84476	8.97477	8.98108	9.07276
ENSG00000083520	DIS3	-0.10406	0.225187	-0.0619648	0.493548		12.3391	12.2059	12.3713	12.1341	12.1432	12.3263	12.0818	12.1004	12.1835	12.0766	12.0186	12.0856
ENSG00000083535	PIBF1	-0.204985	0.213366	-0.00470751	0.996328		10.4752	10.2054	10.2595	9.9185	10.1295	10.2736	9.79078	9.3145	9.57428	9.68301	9.60296	9.40244
ENSG00000083544	TDRD3	-0.724932	4.01023e-12	-0.478132	6.77984e-06		10.1097	9.97584	10.1715	9.31179	9.41682	9.37221	9.88869	10.1241	10.1162	9.62086	9.59235	9.49893
ENSG00000083635	NUFIP1 ENSG00000083635	-0.355527	6.15448e-07	-0.381049	1.96029e-07		11.1277	11.1057	11.0669	10.7466	10.7595	10.7288	10.6514	10.677	10.5975	10.2898	10.172	10.3217
ENSG00000083642	PDS5B	-0.762882	8.59734e-27	-0.141693	0.0853881		14.2843	14.107	14.2985	13.4851	13.3717	13.5476	12.0548	12.0988	12.2208	11.9821	11.9587	12.0129
ENSG00000083720	OXCT1	-0.285172	9.96998e-05	0.164179	0.0321067		11.6457	11.572	11.5033	11.2397	11.3597	11.2667	11.3644	11.4758	11.4997	11.65	11.5614	11.6226
ENSG00000083750	RRAGB	0.166211	0.283055	-0.137532	0.399511		9.70636	9.52456	9.6652	9.77017	9.76119	9.86656	8.89477	8.87601	9.06708	9.05844	8.77513	8.55986
ENSG00000083799	CYLD	2.76994	9.24935e-200	1.45172	1.12346e-62		8.58385	8.23767	8.41726	11.187	11.1251	11.2101	9.35593	9.39466	9.38891	10.8445	10.7643	10.8678
ENSG00000083807	SLC27A5	-0.658902	0.00187519	-0.394357	0.06853		8.20081	8.52827	8.09591	7.39933	7.87248	7.60428	8.50571	8.75182	8.79276	7.96634	8.38552	8.49169
ENSG00000083812	ZNF324	-0.102307	0.554062	-0.183015	0.231055		9.18287	9.20253	9.00753	9.15597	9.0471	8.86929	9.47568	9.79091	9.60299	9.53134	9.52701	9.27134
ENSG00000083814	ZNF671	-1.46236	0.279591	-1.50944	0.169229		3.54073	3.36664	2.89847	2	2	3.41782	5.63618	4.41951	4.12142	3.45053	3.4378	4.09278
ENSG00000083817	ZNF416	0.087691	0.720704	0.288059	0.193017		8.42804	8.58077	8.05899	8.52488	8.26793	8.55985	7.19665	7.39665	7.44654	7.48879	7.69216	7.70494
ENSG00000083828	ZNF586	-0.0556688	0.846848	-0.227828	0.350825		7.71574	7.90539	7.98711	7.9118	7.66299	7.87474	7.42881	7.94259	7.87502	7.35264	7.77705	7.46827
ENSG00000083838	ZNF446	-0.0823357	0.802305	-0.120142	0.704695		7.76723	8.16547	7.73546	7.9066	8.05015	7.42875	7.45913	7.51989	7.74583	7.57873	7.69216	7.0374
ENSG00000083844	ZNF264	0.245661	0.106664	0.211185	0.181566		9.487	9.25814	9.54018	9.63662	9.63627	9.76118	8.87523	9.01482	8.64185	9.20403	8.88699	9.08148
ENSG00000083845	RPS5	-0.112482	0.314608	-0.472551	5.17684e-07		14.0411	14.2114	14.0391	13.9613	14.0381	13.9601	14.6345	15.0235	14.9861	14.45	14.4803	14.3226
ENSG00000083857	FAT1	-0.360894	0.00489149	-0.239778	0.101527		11.0681	10.9424	11.1537	10.7112	10.6974	10.6835	8.66699	9.19499	8.83874	8.58107	8.78635	8.67192
ENSG00000083896	YTHDC1	-0.213041	0.00565403	-0.184609	0.0180975		12.0182	11.9332	11.9802	11.8025	11.8265	11.6581	11.7457	11.7504	11.8181	11.6959	11.5239	11.5359
ENSG00000083937	CHMP2B	0.260626	0.00233776	0.321682	7.2572e-05		10.6103	10.4497	10.6329	10.8614	10.7255	10.89	11.3274	11.1723	11.2321	11.582	11.5362	11.5802
ENSG00000084070	SMAP2	1.27279	1.79643e-78	1.48847	3.6432e-110		11.3694	11.288	11.3224	12.6221	12.6125	12.5591	11.6442	11.8615	11.8124	13.3063	13.2974	13.1834
ENSG00000084072	PPIE	-0.330116	3.1896e-05	-0.304336	0.000131595		11.5958	11.6162	11.5411	11.3397	11.1679	11.2509	11.5172	11.5404	11.5952	11.1563	11.3747	11.2017
ENSG00000084073	ZMPSTE24	-0.0125441	0.919652	0.135118	0.140035		11.9968	11.9145	11.9857	11.9423	11.8571	12.0557	12.6583	12.4248	12.3845	12.6311	12.5919	12.6639
ENSG00000084090	STARD7	-0.33408	1.8674e-08	-0.407678	3.53658e-12		14.1895	14.1206	14.1065	13.7395	13.8063	13.8677	14.0839	14.2033	14.2433	13.7659	13.7479	13.7982
ENSG00000084092	NOA1	-0.0363671	0.813981	-0.0760134	0.583896		10.3898	10.2891	10.4064	10.351	10.2617	10.3654	10.3095	10.5879	10.7648	10.471	10.5595	10.4372
ENSG00000084093	REST	-0.0821814	0.338232	0.330096	4.31821e-06		11.3393	11.1309	11.231	11.1664	11.1804	11.1133	11.2002	11.1609	11.1572	11.4512	11.5406	11.514
ENSG00000084110	HAL	-1.00096	0.147002	-0.650918	0.376994		5.11065	5.06475	4.98418	4.63339	3.95579	3.92082	4.84282	4.47187	4.6476	4.76063	3.09719	4.09278
ENSG00000084112	SSH1	-0.0626924	0.40802	0.255356	5.79814e-05		13.2906	13.2515	13.4087	13.2627	13.2384	13.267	12.8482	12.7834	12.6793	13.0437	13.0335	13.0044
ENSG00000084207	GSTP1	0.122089	0.123237	-0.193121	0.00884633		14.245	14.3867	14.3194	14.4752	14.4477	14.3967	14.5656	14.7335	14.6997	14.4917	14.5675	14.3582
ENSG00000084234	APLP2	0.660163	2.24184e-37	0.975796	6.84019e-83		12.8756	12.8324	12.9044	13.535	13.5528	13.5049	13.4188	13.572	13.4786	14.4802	14.4623	14.4581
ENSG00000084444	FAM234B	-0.817924	2.33262e-14	-0.786996	1.10024e-12		10.6733	10.5503	10.6147	9.82225	9.71416	9.85619	9.8261	10.194	10.0369	9.25403	9.31627	9.16045
ENSG00000084453	SLCO1A2	0.637459	0.577638	3.79971	0.0295814		4.42342	3.86042	5.06087	4.90805	5.26871	5.04344	2	2	2	2	3.4378	2
ENSG00000084463	WBP11	-0.131595	0.00635108	-0.277657	9.33529e-10		13.8592	13.8612	13.879	13.7296	13.7651	13.7096	13.833	13.9099	13.9252	13.6281	13.6155	13.5934
ENSG00000084623	EIF3I	0.410048	2.17008e-16	0.425604	1.28986e-17		14.3419	14.4031	14.3415	14.7737	14.7872	14.7561	14.1297	14.1968	14.2624	14.6492	14.6423	14.5757
ENSG00000084628	NKAIN1	-0.463175	0.219471	0.344623	0.419844		7.02865	7.46437	7.38641	7.17522	6.33594	6.93242	4.97457	5.4959	5.89566	5.65006	5.69639	6.06903
ENSG00000084636	COL16A1	0.706599	0.00200608	0.233675	0.490084		7.865	8.46951	8.02589	8.82448	8.89252	8.80603	5.58212	5.36359	5.67008	6.10227	5.29722	5.75686
ENSG00000084652	TXLNA	0.0458914	0.430703	-0.0761406	0.161904		13.5584	13.5877	13.5233	13.6045	13.5919	13.611	12.9496	12.952	12.8742	12.8236	12.8855	12.8394
ENSG00000084676	NCOA1	-0.368175	2.12903e-05	-0.103923	0.304251		12.0382	11.8202	11.8812	11.5421	11.523	11.5794	11.0589	11.1564	11.0479	11.0959	11.0152	10.8329
ENSG00000084693	AGBL5	-0.448792	8.14186e-08	-0.300037	0.000551824		12.6288	12.6827	12.6329	12.2291	12.2253	12.1429	11.6905	11.9585	11.9838	11.5923	11.6698	11.4842
ENSG00000084710	EFR3B	4.46879	4.64579e-25	5.83803	4.11201e-42		8.19007	8.08387	8.06831	12.651	12.569	12.4652	8.38459	7.21658	6.3327	13.3454	13.4322	13.302
ENSG00000084731	KIF3C	1.77297	2.83801e-99	1.07028	7.54101e-37		10.7383	10.7775	10.7897	12.5165	12.6222	12.4755	10.8185	11.0175	11.1639	12.003	12.1214	12.0992
ENSG00000084733	RAB10	-0.0172001	0.827995	0.200363	0.000549303		12.9643	12.8953	12.8967	12.906	12.8075	12.9873	13.1146	13.0981	13.1126	13.3071	13.3032	13.3157
ENSG00000084754	HADHA	-0.00352879	0.974225	-0.134199	0.0671502		13.1679	13.1532	13.1424	13.1388	13.0965	13.2154	13.9929	14.1424	14.2396	14.0327	13.9995	13.9497
ENSG00000084764	MAPRE3	1.98229	9.55104e-54	2.10776	5.11003e-61		8.73188	8.61989	8.54957	10.5759	10.7157	10.518	8.21731	8.77804	8.63839	10.7304	10.6796	10.5702
ENSG00000084774	CAD	-0.130538	0.0151825	-0.177721	0.000535227		14.0246	14.0492	14.0981	13.9314	13.9306	13.9197	14.7604	14.8434	14.7892	14.618	14.6806	14.5603
ENSG00000085063	CD59	1.93033	6.37706e-142	3.76892	0		10.0171	10.2497	10.0344	12.0239	11.9869	12.0785	10.2587	10.3612	10.4825	14.1588	14.0811	14.1632
ENSG00000085117	CD82	3.02645	3.29988e-123	3.20803	1.84869e-129		8.24299	7.918	8.04961	11.0708	11.1448	11.0304	7.11333	7.65056	7.56799	10.6097	10.7868	10.523
ENSG00000085185	BCORL1	-0.628717	3.08542e-10	-0.412103	3.47633e-05		10.8041	10.7029	10.8409	10.0959	10.2112	10.1629	11.3882	11.6385	11.4338	11.1066	11.2075	10.9109
ENSG00000085224	ATRX	-0.370449	2.53773e-06	-0.00327599	0.990448		12.8513	12.5663	12.7738	12.3535	12.3204	12.4205	12.2603	12.1514	12.1895	12.2591	12.1531	12.179
ENSG00000085231	AK6	-0.201798	0.204775	-0.368714	0.012315		9.95339	9.65081	9.79996	9.58215	9.5831	9.65149	9.76371	9.46577	9.57971	9.46685	8.98757	9.2301
ENSG00000085274	MYNN	-0.279121	0.021531	-0.420382	0.000259953		9.73988	9.69362	9.61998	9.30191	9.50331	9.41052	9.89563	9.9036	9.86538	9.66465	9.39407	9.33108
ENSG00000085276	MECOM	-0.00483377	0.99911	0.0327558	0.941378		2.62812	2	3.44794	2.51978	2.56548	3.41782	8.71174	8.60423	8.12804	8.59407	8.76383	8.19214
ENSG00000085365	SCAMP1	0.205095	0.0761877	0.229275	0.0424661		11.2568	10.8818	11.2551	11.3261	11.3321	11.382	11.1442	11.0175	10.9032	11.3192	11.1823	11.2573
ENSG00000085377	PREP	0.296761	0.00349353	0.145087	0.178275		10.6233	10.5165	10.6624	10.803	10.9715	10.9168	11.1489	11.2314	11.3922	11.3578	11.2971	11.5496
ENSG00000085382	HACE1	-0.0229666	0.902537	0.297704	0.0318134		10.0231	9.94228	9.90772	9.91332	9.90822	9.98394	9.18962	9.71555	9.63635	9.90092	9.82399	9.75846
ENSG00000085415	SEH1L	-0.59046	8.14876e-23	-0.532311	1.70588e-19		12.1985	12.2171	12.1892	11.6339	11.5258	11.6724	12.7985	12.9111	12.8832	12.3684	12.2907	12.3394
ENSG00000085433	WDR47	0.0285241	0.831423	0.671211	3.34196e-13		10.0171	10.1663	10.0236	10.0412	10.1146	10.1403	10.4454	10.1605	10.2561	10.9561	10.9183	11.0071
ENSG00000085449	WDFY1	-0.0167377	0.884661	0.386553	1.50703e-06		12.8406	12.691	12.7749	12.7133	12.7675	12.7786	12.0613	12.2475	12.3064	12.6689	12.637	12.4719
ENSG00000085465	OVGP1	0.559211	0.390444	0.44338	0.286731		3.89831	2.60997	3.66003	3.84896	3.86368	3.92082	6.32048	6.5449	6.04957	6.67536	6.81046	6.74703
ENSG00000085491	SLC25A24	0.512536	2.98985e-07	0.328998	0.00117544		10.7846	10.4442	10.7131	11.2072	11.0494	11.2357	11.2142	11.3594	11.2795	11.6737	11.5037	11.6595
ENSG00000085511	MAP3K4	0.315814	2.07386e-05	0.580665	7.67014e-18		10.6529	10.504	10.6431	10.9258	10.8448	10.9787	11.8358	11.8904	11.966	12.434	12.5064	12.4938
ENSG00000085514	PILRA	0.17014	0.767518	-0.580079	0.264567		6.16286	5.49332	6.33814	6.07307	6.01044	6.48897	6.16365	4.98555	5.33574	4.76063	5.3785	4.96412
ENSG00000085552	IGSF9	-0.69433	3.67934e-06	-0.799585	1.924e-06		8.9449	9.19219	9.01236	8.45171	8.33378	8.30412	7.79245	7.79627	7.94956	6.91521	7.22729	7.0374
ENSG00000085563	ABCB1	0.742922	0.158611	0.213427	0.72301		5.11065	5.35177	4.72609	5.74	5.89884	5.60235	5.34298	5.52096	5.40258	4.49096	5.93001	5.99709
ENSG00000085644	ZNF213	-0.233613	0.128452	-0.0502303	0.78515		10.0382	10.2459	10.1929	10.1141	9.9438	9.69482	9.95135	10.2837	10.2008	10.0841	10.2737	9.92925
ENSG00000085662	AKR1B1	1.45436	5.64238e-94	0.402849	9.66977e-08		11.8339	11.9601	11.9796	13.3751	13.4024	13.3613	11.1028	11.3616	11.3244	11.6588	11.6834	11.6677
ENSG00000085719	CPNE3	0.126919	0.0250949	0.257707	1.46008e-06		13.3417	13.2391	13.2831	13.4011	13.4242	13.4208	12.628	12.6268	12.6918	12.9644	12.8621	12.8916
ENSG00000085721	RRN3	-0.134894	0.144266	-0.397794	1.43167e-06		11.8818	11.7126	11.8335	11.6785	11.6291	11.7204	11.717	11.6081	11.4536	11.1738	11.1659	11.2579
ENSG00000085733	CTTN	0.750962	9.80982e-48	1.14027	1.21566e-109		13.0985	13.1624	13.0637	13.9142	13.8448	13.8167	13.0343	13.0692	13.0382	14.2257	14.2088	14.1254
ENSG00000085741	WNT11	1.67757	0.360302	1.00311	0.532356		2	3.03735	2	2.90108	3.76528	2	2.54335	4.79321	2.96901	4.87865	4.97017	3.39662
ENSG00000085760	MTIF2	-0.383813	1.18261e-05	-0.444726	1.17408e-07		11.1781	11.0401	11.0698	10.6409	10.637	10.8565	12.1909	12.0153	12.2158	11.699	11.6627	11.7338
ENSG00000085788	DDHD2	-0.254847	0.0973818	0.0507202	0.788158		12.2671	12.1472	12.1105	11.9515	11.8485	11.9628	10.5038	11.1684	11.2199	11.0337	11.0048	11.108
ENSG00000085831	TTC39A	2.31614	2.32647e-07	2.75334	1.02072e-11		3.78868	3.96135	3.8449	5.45627	5.75242	6.19184	4.41814	4.05782	4.12142	6.81514	6.57214	6.59287
ENSG00000085832	EPS15	0.227709	0.00595581	0.149771	0.0737701		11.1569	11.0566	11.1036	11.3665	11.2599	11.3717	11.9399	12.0568	12.1596	12.2746	12.1173	12.2171
ENSG00000085840	ORC1	-0.691852	1.82981e-12	-1.00707	1.45302e-25		11.977	12.1418	11.9239	11.4345	11.236	11.2996	12.1906	12.4831	12.4811	11.4958	11.339	11.3151
ENSG00000085871	MGST2	-0.230549	0.375244	0.125266	0.620269		7.43563	7.67219	6.92501	6.95083	7.21843	7.26068	8.50934	8.5166	8.73233	8.64908	8.56551	8.90272
ENSG00000085872	CHERP	-0.243386	0.026639	-0.462345	6.60017e-06		12.1833	12.3973	12.2689	12.1463	12.1383	11.8185	12.3982	12.5929	12.5294	11.985	12.1853	11.9607
ENSG00000085978	ATG16L1	0.735696	1.97449e-27	1.47485	1.63176e-105		12.011	11.934	11.8709	12.6644	12.6367	12.7215	11.1901	11.0993	11.2205	12.7476	12.5842	12.5935
ENSG00000085982	USP40	-0.0340799	0.748473	0.133831	0.143223		11.4843	11.4536	11.446	11.4053	11.4452	11.4312	10.3805	10.5373	10.6586	10.6097	10.6462	10.7304
ENSG00000085998	POMGNT1	0.319446	7.13232e-06	0.416478	1.41158e-09		11.5701	11.6815	11.5684	11.9451	11.9145	11.9195	11.9852	11.9947	12.1001	12.4697	12.5216	12.3333
ENSG00000085999	RAD54L	-0.345944	0.000261389	-0.643773	3.97024e-12		11.0978	11.3322	11.1494	10.7604	10.9423	10.8461	10.8553	10.8353	10.863	10.0655	10.2883	10.2628
ENSG00000086015	MAST2	0.377417	1.28267e-07	0.400113	3.18184e-08		11.7139	11.8501	11.7986	12.1633	12.1551	12.179	11.098	11.2568	11.1866	11.5651	11.6743	11.5011
ENSG00000086061	DNAJA1	-0.0529684	0.676332	-0.404754	3.48267e-05		14.039	13.9468	14.0533	13.9871	13.9221	13.9726	14.4792	14.0207	14.1021	13.8545	13.7773	13.7976
ENSG00000086062	B4GALT1	1.91948	7.31066e-111	0.357576	8.2297e-05		11.1007	10.8401	10.9985	12.88	12.9395	12.8828	11.5315	11.7622	11.7754	12.1026	12.1114	11.9333
ENSG00000086065	CHMP5	0.637742	4.32965e-12	0.545279	4.37064e-09		11.4671	11.4471	11.4175	12.0799	12.0855	12.0774	11.2873	11.0678	11.3835	11.9589	11.6693	11.7443
ENSG00000086102	NFX1	-0.00888542	0.941168	-0.28281	0.000376834		11.4133	11.5918	11.3843	11.4764	11.4257	11.468	11.668	11.8511	11.7946	11.5328	11.4477	11.4913
ENSG00000086189	DIMT1	0.166703	0.10294	-0.18066	0.0735861		12.0674	11.9421	11.9591	12.143	12.1917	12.1357	11.3498	11.5786	11.7604	11.3842	11.3895	11.4024
ENSG00000086200	IPO11	-0.0757825	0.346935	-0.283897	4.34261e-05		11.6423	11.643	11.5904	11.5085	11.5412	11.5987	11.4213	11.2868	11.3663	11.1431	11.069	11.0117
ENSG00000086205	FOLH1	-2.00541	2.4226e-05	-1.16983	0.0555278		7.38944	7.53156	7.34866	5.27421	5.58943	5.66707	5.34298	4.05782	4.3418	2.65782	3.4378	4.56036
ENSG00000086232	EIF2AK1	-0.0728592	0.253321	-0.143953	0.0133259		13.5973	13.5497	13.606	13.5033	13.5278	13.504	13.0478	13.133	13.2171	12.9785	12.9781	13.014
ENSG00000086289	EPDR1	0.860921	1.61216e-26	0.958415	8.68284e-35		10.2365	10.2707	10.3635	11.1746	11.1145	11.1632	10.8836	11.1123	11.1432	11.9685	12.0308	12.0243
ENSG00000086300	SNX10	0.831492	0.0387691	2.23582	3.18611e-08		7.07609	6.89139	7.22079	7.53373	7.89009	8.15977	3.71666	5.39104	4.75381	7.16793	6.10737	7.04931
ENSG00000086475	SEPHS1	-0.465556	5.73375e-15	-0.297856	5.44384e-07		11.941	11.8839	11.8458	11.3565	11.459	11.46	12.3449	12.4142	12.4212	12.0996	12.1229	12.0659
ENSG00000086504	MRPL28	-0.152495	0.158206	-0.0899038	0.431341		12.2543	12.4458	12.3457	12.2294	12.2328	12.13	11.8886	12.0718	12.1977	11.9517	12.1095	11.8305
ENSG00000086506	HBQ1	-1.61401	0.0607806	-1.76608	0.027828		3.89831	5.06475	5.02303	2.51978	3.28667	4.29305	4.97457	5.85251	5.69696	3.9592	3.09719	4.68769
ENSG00000086544	ITPKC	0.70914	5.25672e-09	1.11062	2.94034e-21		8.68293	8.94659	8.96824	9.73536	9.46464	9.51531	8.92494	8.86136	8.83269	10.0003	9.90338	10.0258
ENSG00000086548	CEACAM6	-2.05664	2.29368e-05	0.615485	0.40826		8.08385	7.86688	7.94726	6.31233	5.58943	5.95318	4.47858	2.84068	2	3.59547	4.23358	3.78629
ENSG00000086570	FAT2	0.258196	0.768374	-0.140975	0.889754		4.86271	3.63455	4.28937	4.68295	4.65046	4.29305	4.21995	3.36837	4.27202	3.84784	3.94428	3.89585
ENSG00000086589	RBM22	-0.0781996	0.47962	-0.161799	0.0987339		11.8502	11.7892	11.7951	11.667	11.6823	11.8458	11.8441	11.871	11.9988	11.9189	11.6361	11.6614
ENSG00000086598	TMED2	0.109316	0.0678492	0.27077	5.37328e-07		13.4262	13.3436	13.4277	13.4448	13.5164	13.5641	13.7988	13.797	13.8137	14.1225	14.015	14.0821
ENSG00000086619	ERO1B ENSG00000086619	0.201449	0.296967	0.849434	1.17408e-07		8.64017	8.13338	8.33472	8.72151	8.46888	8.5427	8.59032	8.34475	8.32612	9.37945	9.27176	9.14111
ENSG00000086666	ZFAND6	0.154294	0.0927756	0.315282	0.000137865		10.8995	10.8276	10.6929	10.9116	10.8753	11.0928	11.1524	11.1123	11.1487	11.4748	11.4565	11.426
ENSG00000086696	HSD17B2	1.04276	0.0375001	-0.472327	0.351942		5.06435	3.86042	5.33242	5.33749	5.50047	6.41552	6.52059	6.61642	7.30521	6.3056	6.40763	6.4918
ENSG00000086712	TXLNG	-0.722592	4.35095e-33	-0.520287	2.1552e-17		12.1944	12.1783	12.162	11.4395	11.5126	11.4148	11.8984	11.9207	11.9794	11.494	11.3666	11.3767
ENSG00000086717	PPEF1	0.143716	0.879537	-0.548368	0.484689		4.91583	4.05567	4.81735	5.06583	4.12405	4.94247	6.08807	4.18872	4.94532	4.15903	4.86128	5.19601
ENSG00000086730	LAT2	-0.170113	0.714789	-0.0415109	0.94732		6.61227	6.71474	6.14027	6.5311	6.13388	6.33814	6.04874	5.5456	6.04957	6.10227	5.16602	6.11507
ENSG00000086758	HUWE1	-0.193452	0.034049	-0.0731926	0.476179		15.5783	15.3975	15.742	15.348	15.3742	15.4348	14.6232	14.8447	14.6564	14.614	14.6641	14.6364
ENSG00000086827	ZW10	0.243837	0.00449616	-0.16474	0.0633559		11.0985	11.0602	11.2429	11.3904	11.3729	11.3772	11.3971	11.3903	11.4698	11.3159	11.1038	11.3335
ENSG00000086848	ALG9	-0.476541	0.00482692	-0.185419	0.323879		9.66041	9.15538	9.54519	8.95125	8.90702	9.12394	9.28789	9.5805	9.0926	9.10459	9.22033	9.12713
ENSG00000086967	MYBPC2	-1.10394	0.260353	-1.52909	0.488993		4.49497	5.06475	4.98418	3.84896	3.95579	4.11891	2	2	2.56438	2	2	2
ENSG00000087008	ACOX3	0.000356735	1	0.246876	0.148425		9.36578	9.34942	9.21684	9.25352	9.29647	9.38429	8.77637	9.20469	9.17617	9.13159	9.56874	9.19301
ENSG00000087053	MTMR2	-0.209924	0.0289979	-0.163474	0.0919499		11.5039	11.531	11.5473	11.3421	11.2934	11.318	12.2049	11.9038	11.9079	11.9382	11.7536	11.8498
ENSG00000087074	PPP1R15A ENSG00000087074	2.80299	6.79968e-174	2.32378	1.67088e-119		9.55763	9.89522	9.53683	12.5024	12.5339	12.3633	9.57245	9.52428	9.71406	12.0062	11.9492	11.8062
ENSG00000087076	HSD17B14	0.535771	0.206852	-0.181779	0.756595		7.00434	6.90413	6.70369	7.47162	7.49662	7.19635	3.90461	4.52239	5.52763	4.33452	4.97017	4.56036
ENSG00000087077	TRIP6	0.101224	0.318622	0.245831	0.00602538		12.5707	12.8012	12.5872	12.8465	12.7665	12.6537	12.3462	12.4835	12.3976	12.6139	12.7736	12.5728
ENSG00000087085	ACHE	0.435945	0.678455	4.59899	0.000965252		7.47155	7.64968	7.78716	8.18982	8.00774	8.00564	2	2	2.56438	5.27283	3.4378	2.62694
ENSG00000087086	FTL	0.0406049	0.622639	-0.415165	4.37581e-11		15.2881	15.4352	15.3095	15.3838	15.3802	15.395	16.0056	15.9259	15.9111	15.5628	15.6119	15.4173
ENSG00000087087	SRRT	-0.253374	4.7038e-05	-0.524234	1.55858e-18		13.8764	13.9332	13.8434	13.6858	13.6309	13.575	14.0887	13.9687	13.9595	13.4796	13.549	13.4166
ENSG00000087088	BAX	0.0343026	0.749997	-0.179675	0.0330466		10.8111	10.8476	10.7988	10.9116	10.7563	10.8874	11.2788	11.3831	11.4824	11.2002	11.2607	11.1501
ENSG00000087095	NLK	0.0845557	0.639678	0.0742452	0.68783		9.95339	9.62413	9.77029	9.64446	9.85986	10.0851	9.1178	9.24662	9.07478	9.33627	9.25572	9.06398
ENSG00000087111	PIGS	-0.539703	5.82403e-10	-0.149637	0.123214		11.4121	11.5948	11.4171	10.8714	11.0002	10.9408	11.2788	11.5316	11.5025	11.3231	11.2893	11.2656
ENSG00000087116	ADAMTS2 ENSG00000087116	0.759019	0.185914	1.82947	0.000718474		4.49497	6.25964	5.45115	5.76323	6.55792	6.41552	4.79608	3.91384	4.27202	5.51077	6.22191	6.11507
ENSG00000087128	TMPRSS11E	7.59773	5.44553e-08	4.10338	4.75025e-06		2	2	2	5.13869	5.03531	5.66707	2.93712	2	2.56438	4.98774	5.49242	4.80469
ENSG00000087152	ATXN7L3	-0.105234	0.203148	-0.0763549	0.37337		12.2965	12.4373	12.3162	12.2568	12.1982	12.2824	11.7534	11.9676	11.9043	11.827	11.8137	11.7643
ENSG00000087157	PGS1	0.990523	1.38277e-26	0.657971	2.22499e-12		10.4235	10.1124	10.354	11.3295	11.2951	11.247	10.5996	10.5312	10.401	11.0921	11.2547	11.1577
ENSG00000087191	PSMC5	0.277114	8.7591e-08	0.227926	1.02126e-05		12.9443	12.9427	12.9005	13.2016	13.2159	13.201	13.4543	13.4113	13.515	13.7322	13.6279	13.7035
ENSG00000087206	UIMC1	-0.165024	0.0867506	-0.247594	0.00733532		11.1774	11.2523	11.1819	11.0229	10.9866	11.1074	10.9551	10.7623	10.8421	10.7324	10.4731	10.6069
ENSG00000087245	MMP2	1.33524	7.20848e-65	4.04293	0		11.9891	12.1505	12.1571	13.3942	13.4482	13.4639	7.85648	8.10058	7.82106	11.973	12.06	11.8288
ENSG00000087253	LPCAT2	0.644852	6.77672e-06	1.85298	3.49789e-38		9.63292	9.61253	9.78873	10.2883	10.1794	10.4869	8.30755	7.93328	7.82106	9.97732	9.66502	9.9548
ENSG00000087258	GNAO1	-1.61789	0.0712247	3.54249	0.000133303		9.08192	9.3587	9.40328	7.42869	7.72974	7.87474	2	4.05782	2	5.77707	5.41748	6.06903
ENSG00000087263	OGFOD1	-0.0909069	0.301533	-0.125421	0.124665		11.527	11.4793	11.4239	11.3222	11.4287	11.4065	11.8151	11.9284	12.0199	11.8529	11.7325	11.8066
ENSG00000087266	SH3BP2	-0.0731334	0.680387	-0.0283189	0.886763		10.3433	10.43	10.1661	10.2416	10.2252	10.2644	10.0788	10.641	10.5036	10.2507	10.4994	10.4361
ENSG00000087269	NOP14 ENSG00000087269	-0.416663	1.30707e-11	-0.595443	1.60036e-23		12.2716	12.1861	12.2601	11.8409	11.8096	11.8198	12.8492	12.9958	12.9828	12.3983	12.3467	12.301
ENSG00000087274	ADD1	0.00524043	0.966519	0.218508	0.00763533		13.4022	13.4631	13.4013	13.4793	13.442	13.3588	13.4019	13.6713	13.7182	13.846	13.8304	13.7897
ENSG00000087299	L2HGDH	-0.622692	1.9776e-09	-0.773965	9.14119e-15		9.91314	10.0116	10.0272	9.38848	9.35261	9.35512	10.4416	10.623	10.6798	9.88338	9.66097	9.8851
ENSG00000087301	TXNDC16	-0.88385	1.23981e-08	-0.581091	0.000188096		8.70195	8.85118	8.67382	7.93756	7.88425	7.78282	9.10588	8.74651	8.84476	8.18257	8.32016	8.47413
ENSG00000087302	RTRAF	0.033495	0.651843	0.265706	3.05969e-06		12.2969	12.2184	12.2608	12.3008	12.2633	12.313	12.2441	12.3415	12.3284	12.6279	12.5332	12.5499
ENSG00000087303	NID2	3.57273	3.38636e-119	5.38979	1.48834e-93		6.94169	6.91675	7.27008	10.6688	10.656	10.4344	3.71666	4.57121	3.54349	9.18983	8.99725	8.9606
ENSG00000087338	GMCL1	-0.825648	8.08733e-19	-0.593265	1.52541e-10		10.8277	10.6604	10.7826	9.90682	9.84338	10.0522	11.1918	11.0042	11.0518	10.4049	10.4789	10.5877
ENSG00000087365	SF3B2	-0.0498124	0.441987	-0.124908	0.0262794		14.3953	14.473	14.4118	14.3811	14.4098	14.3399	14.5192	14.6605	14.6303	14.4764	14.4957	14.467
ENSG00000087448	KLHL42	-0.482406	6.57195e-10	0.226328	0.00577775		11.6275	11.5453	11.6283	11.1626	10.9514	11.231	11.2815	11.3594	11.3179	11.5485	11.5461	11.5438
ENSG00000087460	GNAS	0.339283	9.91443e-11	0.165818	0.00249633		15.8464	15.9002	15.8503	16.1903	16.208	16.2168	16.0301	16.1619	16.2087	16.3019	16.3086	16.2936
ENSG00000087470	DNM1L	-0.0808264	0.265434	-0.101332	0.147423		13.6074	13.5094	13.6019	13.4808	13.4771	13.5204	12.9036	12.9846	13.0305	12.9253	12.7715	12.9158
ENSG00000087494	PTHLH	5.86224	2.06859e-80	3.68092	3.98559e-181		3.54073	3.7519	3.66003	8.93088	8.98013	9.02247	7.23219	7.06292	7.50854	10.8526	10.9234	10.9817
ENSG00000087502	ERGIC2	0.121811	0.375763	0.19359	0.126893		11.4139	11.1276	11.4939	11.4667	11.3186	11.6259	11.4324	11.1837	11.1639	11.5395	11.3998	11.4323
ENSG00000087510	TFAP2C	-0.565404	0.000313901	0	1		9.55554	9.64134	9.79155	9.09778	9.0313	9.18323	2	2	2	2	2	2
ENSG00000087586	AURKA	-0.403045	3.48684e-06	-0.436957	4.68444e-07		13.2686	13.1855	13.2011	12.8001	12.8512	12.7959	12.8278	12.5217	12.4511	12.1797	12.1567	12.1823
ENSG00000087842	PIR	-0.841434	1.43803e-10	-1.43026	6.16177e-31		9.87174	9.96828	9.97615	8.96884	9.01266	9.31024	11.3217	11.5469	11.7825	10.064	10.0656	10.2667
ENSG00000087884	AAMDC	0.18518	0.517642	0.844699	0.000127173		7.01655	6.47976	6.60469	6.67276	6.98697	7.00932	6.99417	7.06292	7.15822	7.78173	7.9532	7.95325
ENSG00000087903	RFX2 ENSG00000087903	-0.157125	0.227121	-0.44709	0.000259012		10.7801	10.9057	10.7504	10.536	10.6832	10.7448	9.34583	9.29283	9.67742	9.05217	8.96801	8.9887
ENSG00000087995	METTL2A ENSG00000087995	-0.0928328	0.281266	-0.330755	4.67778e-06		10.8745	10.9578	11.0136	10.8821	10.9088	10.7772	11.4807	11.6	11.4968	11.2087	11.2019	11.1802
ENSG00000088035	ALG6	-1.09434	1.53771e-19	-0.82856	3.82662e-11		11.2836	11.2417	11.3209	10.1443	10.1936	10.2341	10.5695	10.2494	10.1372	9.24307	9.63846	9.60155
ENSG00000088038	CNOT3	-0.168568	0.130385	-0.182502	0.0919771		11.8922	12.0333	11.9042	11.8275	11.8215	11.6734	12.1135	11.9522	12.1767	11.8425	12.0972	11.7407
ENSG00000088179	PTPN4	-0.282517	0.00171526	-0.123426	0.230946		11.5071	11.348	11.5012	11.1827	11.0637	11.2641	10.3626	10.4306	10.3212	10.307	10.1315	10.3032
ENSG00000088205	DDX18	-0.313292	3.86872e-07	-0.393768	1.39637e-10		14.1745	14.0591	14.1566	13.7988	13.7527	13.8983	13.3452	13.3089	13.4057	13.0106	12.8968	12.9708
ENSG00000088247	KHSRP	-0.421383	2.05641e-08	-0.700671	9.94905e-22		14.6583	14.7886	14.752	14.3662	14.3088	14.2611	15.0382	15.2702	15.2761	14.5078	14.574	14.4089
ENSG00000088256	GNA11	-0.0335114	0.775972	0.206669	0.0262582		12.3665	12.5788	12.3772	12.4164	12.4483	12.3655	12.0272	12.0863	12.0547	12.2783	12.407	12.0856
ENSG00000088280	ASAP3	-0.415122	0.0257424	-0.600764	0.000792196		10.1601	10.532	10.3006	9.93138	9.93251	9.91233	9.60501	10.3784	10.2662	9.30235	9.65486	9.58937
ENSG00000088298	EDEM2	0.889318	8.83523e-24	1.05554	1.09934e-32		10.4819	10.6855	10.4807	11.3853	11.4824	11.4503	10.2748	10.0752	10.2829	11.3179	11.3108	11.1652
ENSG00000088305	DNMT3B	-0.652387	2.70079e-10	-1.06245	2.34413e-24		9.88011	10.1342	10.08	9.43262	9.30744	9.41759	9.86058	9.98692	9.91773	8.88243	8.87654	8.84241
ENSG00000088325	TPX2	-0.209343	2.11032e-05	-0.244733	5.05662e-07		14.7562	14.7399	14.7277	14.5005	14.5582	14.5368	14.3932	14.3157	14.3754	14.1796	14.0682	14.1012
ENSG00000088340	FER1L4	0.0870585	0.936394	0.190344	0.864714		4.80757	4.87081	4.52419	5.06583	3.76528	5.22637	3.37891	4.12475	3.28466	3.45053	4.47444	3.06251
ENSG00000088356	PDRG1	-0.217969	0.00875586	0.0225896	0.841332		11.2702	11.2529	11.2305	11.0679	10.931	11.0972	10.5634	10.6367	10.7295	10.6997	10.7133	10.5856
ENSG00000088367	EPB41L1	1.00286	2.3768e-48	2.44411	1.41773e-265		11.4957	11.3956	11.5063	12.4896	12.4557	12.4607	10.1892	10.1714	9.97924	12.4942	12.6285	12.5457
ENSG00000088386	SLC15A1	8.7112	4.29215e-11	7.52548	1.6725e-08		2	2	2	6.55791	6.21067	6.21367	2	2	2	5.13731	4.7435	5.31913
ENSG00000088387	DOCK9	1.1314	5.9857e-16	2.21687	1.55516e-58		8.64017	8.83465	8.99292	9.99162	9.93109	9.94532	8.04316	8.47231	8.6033	10.6108	10.4685	10.6977
ENSG00000088448	ANKRD10	0.323396	0.119272	-0.359351	0.0677961		9.30237	8.72768	8.61144	9.4613	8.91851	9.26391	10.4716	10.1494	10.1748	9.97401	9.97209	9.79073
ENSG00000088451	TGDS	-0.236034	0.180325	-0.152318	0.374212		8.25334	8.34896	8.56611	8.08772	8.16073	8.24704	9.49593	9.34113	9.45339	9.41163	9.00367	9.38845
ENSG00000088538	DOCK3	3.17051	3.8084e-13	1.12578	9.38074e-09		2.62812	3.36664	3.44794	6.0162	5.40567	5.53459	7.92324	8.22019	8.052	9.07089	9.32655	9.14666
ENSG00000088543	C3orf18	-1.63061	0.31414	0.927557	0.178266		3.06426	2.60997	2	2	2	2.63902	5.6094	4.94908	6.11082	5.43573	6.79574	6.87296
ENSG00000088682	COQ9	-0.29586	0.000164007	-0.368655	1.504e-06		10.7801	10.8986	10.847	10.5343	10.4839	10.6236	11.0163	10.9539	10.9825	10.6775	10.5387	10.6299
ENSG00000088727	KIF9	-0.0284482	0.947502	0.0763054	0.846107		6.83543	6.71474	6.90434	7.14017	6.40293	6.73523	6.61785	6.92888	7.06845	7.1563	7.07713	6.57651
ENSG00000088756	ARHGAP28	-1.34199	0.00179427	0.177455	0.746467		6.76481	6.86558	6.59183	5.66799	5.11738	5.60235	5.52594	5.15525	6.55466	6.38753	5.84677	5.78561
ENSG00000088766	CRLS1	-0.528086	4.02452e-10	-0.090932	0.356527		10.8534	10.7601	10.789	10.3337	10.1889	10.2968	10.8709	10.9739	10.9893	10.923	10.726	10.9076
ENSG00000088808	PPP1R13B	0.033558	0.883974	-0.336693	0.0407024		8.55065	8.77698	8.92016	8.91282	8.73571	8.71713	9.72525	10.0942	10.3104	9.6502	9.78539	9.74388
ENSG00000088812	ATRN	-0.288087	0.0019412	0.265787	0.00340555		11.1382	11.1697	11.2638	10.9399	10.943	10.8259	11.6231	11.9327	11.8667	12.0965	12.1258	12.0133
ENSG00000088826	SMOX	1.03348	4.14298e-18	1.70401	6.71305e-45		10.5059	10.7513	10.3271	11.5691	11.673	11.4571	8.93846	9.10254	9.16418	10.7314	10.9377	10.617
ENSG00000088832	FKBP1A	0.197074	0.000958149	0.651356	4.70348e-33		12.6231	12.5316	12.5334	12.6881	12.7681	12.8219	13.7304	13.772	13.8298	14.4653	14.4152	14.4064
ENSG00000088833	NSFL1C	0.18226	0.101824	0.298984	0.0036515		11.628	11.8323	11.7239	11.9734	11.9274	11.8327	12.0855	12.4697	12.422	12.6439	12.7046	12.551
ENSG00000088836	SLC4A11	-0.137435	0.43651	0.354391	0.024276		9.02564	8.87725	8.62414	8.64542	8.65557	8.83449	8.1677	8.20481	8.34748	8.60695	8.59557	8.57229
ENSG00000088854	C20orf194	0.00125278	0.998485	0.419681	0.0112786		7.95021	8.24769	8.48493	8.1941	8.25439	8.29902	9.01952	9.44464	9.15935	9.63979	9.5359	9.72915
ENSG00000088876	ZNF343	-0.373893	0.0248929	-0.244392	0.151146		8.93528	8.62759	8.88894	8.46947	8.59956	8.26806	9.39173	9.01923	9.10771	9.02683	8.94151	8.84241
ENSG00000088881	EBF4	0.810872	5.37465e-05	1.04915	1.95611e-05		8.63225	9.223	8.86508	9.81532	9.66555	9.71409	5.46749	6.00243	5.58631	6.69158	7.01494	6.32552
ENSG00000088882	CPXM1	5.93638	5.82719e-06	0.0926782	0.797235		2	2	2	3.84896	4.47479	3.08035	7.98705	8.55654	8.5527	8.67378	8.47139	8.27052
ENSG00000088888	MAVS	0.0139482	0.883974	0.246504	0.000196366		12.0178	12.051	11.9628	12.0735	11.9649	12.0332	12.5756	12.4978	12.4528	12.8259	12.7663	12.6719
ENSG00000088899	LZTS3	-0.355902	0.0166208	0.154011	0.354459		9.90331	10.0306	10.0176	9.51018	9.6825	9.69482	8.99386	9.3499	9.54129	9.40918	9.35946	9.61362
ENSG00000088930	XRN2	-0.119573	0.0314403	-0.19926	0.000118479		12.9574	12.9153	12.9745	12.7766	12.8479	12.8646	13.5162	13.4627	13.5595	13.3293	13.2939	13.3185
ENSG00000088970	KIZ	-0.188362	0.233633	-0.376169	0.00840707		8.92884	9.23313	9.15914	8.9563	8.94122	8.87957	9.0695	9.33584	9.36816	8.97477	8.94484	8.74328
ENSG00000088986	DYNLL1	-0.191421	0.00977554	-0.210614	0.00384071		13.648	13.6456	13.6402	13.409	13.4467	13.5028	13.7272	13.4815	13.482	13.3854	13.3311	13.3561
ENSG00000088992	TESC	-0.324462	0.240088	-0.12127	0.698978		7.6931	7.84723	7.75867	7.20945	7.89009	7.11749	7.20562	7.55064	7.33118	7.2023	7.40268	7.14118
ENSG00000089006	SNX5	-0.195533	0.00140317	-0.387408	8.44875e-12		11.6599	11.6172	11.6828	11.5038	11.4551	11.4136	12.293	12.316	12.3876	11.9614	11.9177	11.9572
ENSG00000089009	RPL6	-0.203637	0.000581633	-0.455084	5.49354e-16		15.6778	15.6435	15.7113	15.4855	15.4445	15.4921	15.2757	15.4335	15.4368	14.9789	14.9317	14.8744
ENSG00000089022	MAPKAPK5	-0.19535	0.0380518	-0.129985	0.190694		11.4947	11.359	11.2869	11.1664	11.0988	11.2913	10.9337	11.0805	11.1438	10.9144	10.9535	10.9084
ENSG00000089041	P2RX7	1.50765	2.11057e-28	0.877893	1.87173e-09		8.05455	8.34896	8.52947	9.77304	9.7912	9.90564	7.79839	7.88583	7.75865	8.76473	8.69013	8.5887
ENSG00000089048	ESF1	-0.593453	3.85008e-10	-0.485524	1.32974e-07		10.73	10.4508	10.471	10.0553	9.92967	9.89892	11.4853	11.4223	11.5229	11.0024	10.9115	11.0596
ENSG00000089050	RBBP9	-0.228016	0.0743535	0.11476	0.390013		10.1365	9.94073	10.1508	9.77017	9.96612	9.81394	10.6131	10.9499	11.0089	11.0153	10.9725	10.9582
ENSG00000089053	ANAPC5	-0.155339	0.0106102	-0.193587	0.000919978		13.1771	13.1759	13.1015	13.0308	12.9184	13.0373	13.7208	13.8417	13.7992	13.6168	13.5961	13.5708
ENSG00000089057	SLC23A2	-0.205929	0.0264969	-0.157551	0.103472		13.6776	13.6338	13.7076	13.4673	13.4531	13.482	11.8534	12.2587	12.13	11.8677	11.9772	11.9528
ENSG00000089060	SLC8B1	1.38483	6.95566e-21	0.544525	0.000607789		8.40964	8.54463	8.36528	9.69214	9.98127	9.75747	8.49478	8.01053	8.36435	8.72589	8.83755	8.94794
ENSG00000089063	TMEM230	-0.104854	0.198463	-0.162039	0.0281362		11.4058	11.3439	11.4121	11.2469	11.2158	11.3832	12.2024	12.0936	12.236	12.0607	11.9849	12.0026
ENSG00000089091	DZANK1	0.52725	0.00853415	-0.57786	0.000945777		6.90276	6.65573	6.84051	7.17522	7.37677	7.39093	8.74288	8.64756	8.57822	7.93263	8.28897	8.01527
ENSG00000089094	KDM2B	-0.24959	0.0112333	-0.35017	0.000213084		11.4732	11.5933	11.6564	11.3797	11.3022	11.2983	11.4733	11.8151	11.7628	11.3527	11.3679	11.3046
ENSG00000089101	CFAP61	1.55885	0.236666	-1.51264	0.260711		2	3.96135	3.44794	4.90805	4.80705	3.08035	4.07088	3.36837	4.53293	3.10794	2	3.66772
ENSG00000089123	TASP1	-0.528487	0.00136661	0.00396735	1		8.4326	8.23263	8.43538	7.92731	7.70341	7.9086	8.8411	8.62172	8.85375	8.74155	8.96143	8.61297
ENSG00000089127	OAS1	3.46414	1.17195e-84	1.34805	4.50077e-05		7.51523	7.92427	7.31774	11.1681	11.0243	10.9218	2.93712	4.61842	4.27202	5.3967	5.21109	5.15252
ENSG00000089154	GCN1	-0.0884718	0.186474	-0.154544	0.0112486		13.6659	13.6813	13.7337	13.6026	13.6227	13.5912	14.5015	14.6549	14.5238	14.3816	14.4767	14.3608
ENSG00000089157	RPLP0	0.18251	0.0448146	-0.137099	0.141139		16.4229	16.5201	16.4131	16.6124	16.6674	16.6257	17.328	17.6539	17.6861	17.4596	17.4645	17.3565
ENSG00000089159	PXN	2.21031	1.28987e-269	2.38855	0		11.9922	12.0769	12.001	14.2402	14.2985	14.1565	13.166	13.307	13.2566	15.6581	15.6981	15.5366
ENSG00000089163	SIRT4	-0.427176	0.420358	-0.399811	0.443475		5.11065	5.87597	5.82552	5.53934	4.53576	5.49947	5.90199	5.47039	5.74926	5.51077	5.11949	5.39574
ENSG00000089177	KIF16B	-0.362789	0.00182195	-0.126085	0.289551		9.11352	8.89649	8.97073	8.56509	8.55607	8.78432	10.0666	10.0931	10.0873	10.0181	9.90509	9.94527
ENSG00000089195	TRMT6	0.419966	4.97156e-10	0.503886	2.72305e-14		11.3123	11.2684	11.3112	11.7347	11.6516	11.7627	11.417	11.4889	11.4076	12.0283	11.8605	11.9321
ENSG00000089199	CHGB	-0.1295	0.789635	1.06197	0.00402685		6.20614	6.49668	5.75802	6.328	5.7265	6.05343	5.46749	6.26232	5.40258	6.75468	6.70412	6.87296
ENSG00000089220	PEBP1	-0.108688	0.144412	0.0473825	0.558665		13.6428	13.6669	13.5776	13.5152	13.5109	13.5365	13.9975	14.1693	14.2328	14.2029	14.217	14.1306
ENSG00000089225	TBX5	-2.0102	2.16084e-05	-0.364045	0.653378		7.48918	7.40289	7.49405	5.27421	5.40567	5.90032	2.93712	3.36837	4.3418	2	3.71315	3.89585
ENSG00000089234	BRAP	0.110101	0.257078	0.0380502	0.736366		11.0112	11.1417	10.9918	11.2628	11.1095	11.0979	10.4031	10.3972	10.5356	10.4955	10.5253	10.4304
ENSG00000089248	ERP29	0.215402	0.0228076	-0.0117336	0.933925		11.8209	11.9918	11.8572	12.0983	12.0915	12.1311	13.1016	13.3015	13.4398	13.2931	13.3532	13.1756
ENSG00000089250	NOS1	-0.5801	0.0012626	1.28578	8.53715e-13		10.9851	10.8994	11.0476	10.3053	10.4507	10.4402	7.23219	8.28015	8.06753	9.10156	9.26376	9.2301
ENSG00000089280	FUS	-0.247138	7.50468e-05	-0.4172	4.72133e-12		15.3449	15.3603	15.264	15.0861	15.1059	15.0366	14.9545	15.1089	15.1051	14.6803	14.678	14.561
ENSG00000089289	IGBP1	0.207076	0.0279679	0.0656496	0.535759		10.5167	10.5714	10.5117	10.7819	10.7206	10.7154	10.7912	11.0399	11.0751	11.0503	10.9936	11.0742
ENSG00000089327	FXYD5	1.6445	1.21953e-79	2.55643	3.24781e-178		13.1652	13.3001	13.1128	14.8825	14.8731	14.7577	9.8984	10.2484	10.2918	12.7254	12.7677	12.6311
ENSG00000089335	ZNF302	-0.462779	0.0045432	-0.903219	2.16351e-09		9.19366	8.85774	9.01718	8.67327	8.46888	8.55985	10.091	9.61438	9.68247	8.88948	8.85895	8.9887
ENSG00000089351	GRAMD1A	0.483781	6.89153e-05	0.547589	6.86162e-06		12.7043	13.0148	12.8387	13.3565	13.3708	13.2969	10.78	11.1071	11.2728	11.6453	11.7645	11.4111
ENSG00000089486	CDIP1	-0.206067	0.0444167	-0.15636	0.134918		11.0392	11.1029	11.1803	10.8573	10.9395	10.9127	11.1183	11.2409	11.2884	11.1186	11.1865	10.8602
ENSG00000089505	CMTM1	0.172076	0.693979	0.0895756	0.86043		6.62827	6.57839	7.00483	6.87822	6.72431	7.12902	5.87975	5.36359	5.74926	4.98774	6.10737	5.94705
ENSG00000089558	KCNH4	1.5744	7.32231e-07	4.85146	2.68245e-05		6.95444	6.62529	6.27515	8.10145	8.42524	7.96116	2	2.48073	2	3.84784	4.86128	4.26603
ENSG00000089597	GANAB	-0.0342537	0.5826	0.028881	0.639808		14.7802	14.8509	14.7875	14.7989	14.7939	14.7224	15.1043	15.1361	15.1898	15.1824	15.1995	15.1354
ENSG00000089639	GMIP	-0.00972375	0.964905	0.573166	0.000108679		10.2008	10.4475	10.498	10.4138	10.5287	10.1685	8.38853	8.79869	8.79587	9.12264	9.31111	9.28651
ENSG00000089682	RBM41	-0.366041	0.00298091	0.00925459	0.968669		10.2572	10.0931	10.179	9.94668	9.66384	9.81394	9.83046	9.47222	9.65189	9.59953	9.72452	9.67447
ENSG00000089685	BIRC5	-0.326458	1.26652e-09	-0.503874	6.28779e-22		13.5953	13.6917	13.6232	13.2896	13.2638	13.3775	14.0912	14.0936	14.1577	13.6433	13.6155	13.5724
ENSG00000089692	LAG3	-0.643671	0.294762	-0.876074	0.156579		6.11824	6.59419	6.10448	5.3981	5.7265	5.90032	6.10734	5.39104	4.03979	4.82085	3.94428	4.96412
ENSG00000089693	MLF2	-0.083167	0.275935	-0.148036	0.0370423		14.128	14.2887	14.2269	14.1639	14.1149	14.1194	12.698	12.8368	12.8379	12.6903	12.6795	12.5604
ENSG00000089723	OTUB2	0.200007	0.606828	0.435265	0.201052		6.79348	7.53156	7.44482	7.21788	7.2277	7.91527	7.53224	7.55064	6.97271	7.41257	7.70009	8.18676
ENSG00000089737	DDX24	0.0446834	0.570866	0.0170749	0.84134		12.6017	12.6488	12.5538	12.6719	12.586	12.6797	13.5441	13.6622	13.6565	13.699	13.6463	13.5689
ENSG00000089775	ZBTB25	-0.0111163	0.965737	-0.29454	0.098689		8.50804	8.26754	8.52947	8.41917	8.52258	8.33929	8.95716	8.53209	8.62446	8.35028	8.34059	8.56816
ENSG00000089818	NECAP1	-0.221586	0.0476335	-0.159913	0.178241		11.1014	11.0088	11.1216	10.8072	10.7555	10.9993	10.4311	10.1404	10.2929	10.2548	10.0439	10.0921
ENSG00000089820	ARHGAP4	0.190164	0.368555	-0.826496	1.31206e-09		7.04066	7.00214	6.7156	6.87822	7.51188	6.80879	12.6512	12.5986	12.608	11.6848	12.0402	11.6196
ENSG00000089847	ANKRD24	-0.298539	0.0547608	-1.09415	2.90525e-12		10.8904	10.988	10.9533	10.6187	10.6483	10.6727	8.47266	8.92847	8.73557	7.8338	7.85011	7.16326
ENSG00000089876	DHX32	0.623454	2.24911e-06	-0.0106559	0.966401		10.521	10.4167	10.5907	11.0432	11.2029	11.1505	10.6489	11.0805	11.2795	10.967	10.9684	11.1066
ENSG00000089902	RCOR1	-0.795139	3.73723e-30	-0.860364	1.6974e-37		12.2352	12.2392	12.2083	11.4431	11.3566	11.4977	14.3588	14.1611	14.1975	13.4513	13.2956	13.3935
ENSG00000089916	GPATCH2L	0.31823	4.69271e-06	0.340191	1.00593e-06		11.0226	11.0205	11.0352	11.291	11.3208	11.4189	10.8031	10.8716	10.8368	11.2129	11.1	11.2156
ENSG00000090006	LTBP4	0.432748	0.00233269	0.291993	0.0460712		11.1291	11.3865	11.3379	11.7609	11.8334	11.5539	11.5567	12.0496	12.0001	12.1293	12.3954	11.9748
ENSG00000090013	BLVRB	0.477918	0.000283176	0.484291	0.000248533		10.0605	10.1781	10.0903	10.5544	10.608	10.5979	9.39173	9.81391	9.94741	10.1427	10.3588	10.1443
ENSG00000090020	SLC9A1	0.973233	4.66485e-35	1.5069	1.75127e-82		11.2861	11.4983	11.3316	12.362	12.4099	12.2645	11.0608	11.0469	10.8414	12.4901	12.514	12.4716
ENSG00000090054	SPTLC1	0.0940993	0.288741	0.258781	0.000787896		11.4985	11.4274	11.5811	11.6414	11.5248	11.6254	11.6289	11.5465	11.4212	11.794	11.8183	11.7675
ENSG00000090060	PAPOLA	-0.311968	3.48549e-07	-0.172226	0.00667241		14.014	13.8998	13.9807	13.6306	13.5962	13.7315	14.7381	14.6273	14.6435	14.539	14.4335	14.52
ENSG00000090061	CCNK	-0.0228085	0.893519	-0.136635	0.28875		9.62297	9.25068	9.3996	9.45061	9.33557	9.43859	10.639	10.7825	10.7743	10.657	10.6866	10.4361
ENSG00000090097	PCBP4	0.541542	0.00079162	0.868105	1.64656e-08		8.89617	8.90285	9.28437	9.57888	9.7059	9.44091	9.31093	9.10461	8.97948	9.97732	10.2155	9.78005
ENSG00000090238	YPEL3	0.383153	0.0926113	0.768389	0.000472356		8.53376	8.73126	8.74528	9.25352	8.91277	8.96892	7.10377	7.79627	7.00534	8.05048	7.9664	8.28065
ENSG00000090263	MRPS33	0.267275	0.00381789	0.166607	0.0964871		10.8895	10.7451	10.6944	10.998	10.9893	11.1434	10.1245	10.0721	10.1409	10.3638	10.1734	10.2919
ENSG00000090266	NDUFB2	-0.20999	0.0135105	-0.0273944	0.81132		10.9866	11.0423	10.9813	10.7209	10.7777	10.8815	10.1304	10.1464	10.2785	10.2048	10.1019	10.1677
ENSG00000090273	NUDC	0.00888058	0.921341	0.0737963	0.287672		14.023	14.1068	14.0978	14.1198	14.088	14.0469	13.7891	13.5967	13.6532	13.7516	13.7785	13.7365
ENSG00000090316	MAEA	0.0445502	0.635225	0.0412553	0.654826		11.8913	11.9996	11.9762	11.9796	12.0588	11.9628	12.0508	12.0638	12.244	12.1616	12.2215	12.1042
ENSG00000090339	ICAM1	0.585932	0.375668	1.20573	0.0264638		3.89831	4.38124	4.52419	4.52884	4.85568	4.94247	4.74778	5.47039	4.27202	6.53861	5.56366	5.75686
ENSG00000090372	STRN4	-0.169075	0.231419	-0.0642216	0.681544		12.0479	12.3106	12.1664	12.0577	12.0457	11.9224	12.1502	12.6052	12.6445	12.4409	12.5509	12.2503
ENSG00000090376	IRAK3	0.47766	0.340487	-0.221948	0.584405		4.80757	4.87081	3.44794	5.17378	4.12405	5.1378	10.4947	10.6602	10.4892	10.2438	10.2737	10.4597
ENSG00000090432	MUL1	0.206323	0.0512472	0.342066	0.000635664		11.1479	11.2898	11.1272	11.3593	11.4834	11.3405	10.6709	10.8489	10.9304	11.3113	11.1112	11.0514
ENSG00000090447	TFAP4	-0.909724	1.40837e-17	-0.833605	3.96717e-15		10.5412	10.6049	10.585	9.68759	9.76597	9.54789	10.5494	10.7766	10.8645	9.85126	10.0424	9.81185
ENSG00000090470	PDCD7	0.0122242	0.935967	-0.259379	0.0116581		10.3626	10.2258	10.3154	10.2733	10.2696	10.3991	10.6918	10.8692	10.8623	10.6172	10.3787	10.6437
ENSG00000090487	SPG21 ENSG00000090487	0.0198247	0.815376	-0.106789	0.1177		12.3336	12.3234	12.3576	12.2989	12.3481	12.426	12.2962	12.2145	12.3219	12.1844	12.1054	12.2213
ENSG00000090520	DNAJB11	0.0493313	0.782861	0.337959	0.0142609		10.7648	10.7165	10.8712	10.8037	10.838	10.8635	11.5172	10.8801	11.0629	11.4083	11.5674	11.5662
ENSG00000090530	P3H2	-1.09035	2.06764e-09	0.492865	0.0163484		10.2649	10.3011	10.2442	9.25557	9.28542	8.99437	7.17855	7.84671	8.1622	8.28231	8.33551	8.18676
ENSG00000090534	THPO ENSG00000090534	-0.561899	0.60025	3.90395	0.00690504		5.01652	6.4278	5.30114	4.47358	5.40567	5.53459	2.54335	2	2	3.45053	2	4.56036
ENSG00000090539	CHRD	-0.0930668	0.817846	2.61226	2.1191e-10		7.42651	7.50673	7.48016	7.68734	6.99785	7.37164	2.54335	3.98763	3.95326	5.83662	5.75843	5.81381
ENSG00000090565	RAB11FIP3	0.0645826	0.660349	-0.0365668	0.814334		10.9997	11.2904	11.09	11.275	11.1606	11.1491	10.9788	11.1338	10.9557	10.9711	11.1921	10.7732
ENSG00000090581	GNPTG	0.112946	0.4682	0.439094	0.000350935		8.77204	8.90918	8.89419	9.04189	9.04448	8.8132	9.44003	9.58941	9.50563	10.0467	10.0283	9.76027
ENSG00000090612	ZNF268	-0.199504	0.101824	-0.0429874	0.764452		9.82564	9.84162	9.70009	9.7456	9.4744	9.53495	10.0776	10.055	10.0023	10.1383	9.89649	9.96269
ENSG00000090615	GOLGA3	0.306054	6.52239e-05	0.351247	2.78351e-06		11.9033	11.9203	11.9236	12.2068	12.2633	12.1935	12.2535	12.379	12.1139	12.634	12.6601	12.5149
ENSG00000090621	PABPC4	0.260939	1.22626e-05	0.0200192	0.802745		12.8945	12.8651	12.8637	13.1052	13.1666	13.1335	13.688	13.5348	13.5052	13.6002	13.6193	13.5749
ENSG00000090661	CERS4	-0.439307	0.0230161	-0.295369	0.148169		9.92614	10.122	9.97119	9.38287	9.80674	9.49093	8.88921	9.61728	9.4749	8.83211	9.20926	9.13274
ENSG00000090674	MCOLN1	0.0828652	0.438464	0.142751	0.138427		9.99717	9.98186	9.9398	10.0994	10.0521	10.0107	10.0629	10.0604	10.17	10.3227	10.2496	10.1443
ENSG00000090686	USP48	-0.17987	0.0172163	-0.131324	0.0935286		12.3913	12.3103	12.4416	12.1368	12.1852	12.283	12.1333	11.9593	12.0696	11.8704	11.9454	11.9556
ENSG00000090776	EFNB1	-0.455439	1.69439e-12	-0.845976	2.3969e-39		14.1925	14.3676	14.2923	13.8474	13.8362	13.8077	12.8444	13.0039	13.0316	12.1181	12.139	12.0935
ENSG00000090857	PDPR	0.157393	0.00692183	0.031088	0.669898		12.9887	12.9383	12.9893	13.1006	13.1264	13.1618	12.0037	12.1368	12.0988	12.0881	12.1557	12.0917
ENSG00000090861	AARS1	-0.315848	0.00361064	-0.505982	1.02325e-06		13.496	13.5353	13.5241	13.2389	13.2249	13.1428	13.9139	14.3178	14.4597	13.7371	13.7681	13.7221
ENSG00000090863	GLG1	-0.136423	0.312836	-0.221247	0.0755263		15.0937	15.0985	15.0962	14.9422	14.9445	14.992	15.211	15.7905	15.8153	15.4173	15.4174	15.3954
ENSG00000090889	KIF4A	-0.255244	4.15783e-07	-0.356905	1.42461e-12		13.0881	13.0645	13.1284	12.8528	12.8121	12.8516	12.6253	12.5771	12.531	12.2468	12.2007	12.2174
ENSG00000090905	TNRC6A	-0.295181	1.53549e-05	0.0274583	0.762282		13.2936	13.2011	13.2518	13.0084	12.9141	12.9383	12.5678	12.4287	12.3505	12.5355	12.4393	12.4613
ENSG00000090924	PLEKHG2	-0.264179	3.75835e-05	-1.2583	9.2059e-82		13.2269	13.3291	13.2468	13.0828	12.9836	12.9416	11.5457	11.6037	11.5526	10.2493	10.2935	10.3888
ENSG00000090932	DLL3	-0.598015	0.00950533	-0.245913	0.401742		9.51953	9.80304	9.80972	9.14275	9.11858	9.10654	6.2	6.822	7.29645	6.84445	6.17718	6.70249
ENSG00000090971	NAT14	0.0236363	0.888214	0.330821	0.00587523		9.71012	10.045	9.81665	10.0647	9.83279	9.74065	9.89425	9.96197	9.94601	10.1991	10.3014	10.2894
ENSG00000090975	PITPNM2	1.41391	7.64321e-32	1.85421	4.9427e-59		8.72445	9.05333	8.75108	10.2903	10.2436	10.2327	9.49775	9.94702	9.87424	11.6207	11.6789	11.6081
ENSG00000090989	EXOC1	0.387975	7.62376e-09	1.0405	6.71139e-56		10.8661	10.9112	10.9008	11.2376	11.2645	11.3386	10.2533	10.3009	10.2425	11.2902	11.2574	11.363
ENSG00000091009	RBM27	-0.150072	0.262605	-0.33646	0.00494943		10.7466	10.3047	10.576	10.4501	10.3429	10.4169	10.6628	10.6107	10.4699	10.1991	10.3588	10.18
ENSG00000091039	OSBPL8	-0.0476459	0.714058	-0.041902	0.744767		11.9221	11.5864	11.7884	11.7091	11.7024	11.7617	12.7249	12.5135	12.4029	12.5816	12.4473	12.5025
ENSG00000091073	DTX2 ENSG00000091073	0.261843	0.00978818	0.0830131	0.498731		10.182	10.1663	10.2035	10.4767	10.4177	10.4402	9.42475	9.46093	9.46711	9.43107	9.72258	9.42774
ENSG00000091106	NLRC4	-0.0585086	0.955418	1.42465	0.0579643		4.56315	5.1948	4.35175	5.17378	4.12405	4.58868	2.54335	4.30873	3.95326	4.63209	5.11949	4.96412
ENSG00000091127	PUS7	-0.655354	8.55994e-22	-0.600488	4.03719e-18		12.3127	12.2474	12.3152	11.6632	11.5574	11.6891	11.8534	11.9693	12.0361	11.2948	11.3734	11.3949
ENSG00000091129	NRCAM	1.54621	7.65418e-31	1.62752	8.98527e-36		8.87956	8.74902	8.94567	10.3691	10.4791	10.3458	9.09385	9.61728	9.68247	11.1171	11.1865	11.0215
ENSG00000091136	LAMB1	0.414345	1.67251e-08	0.442226	7.36246e-10		11.9723	12.0691	12.1198	12.4791	12.4799	12.4487	12.806	12.9622	13.0655	13.4437	13.3713	13.3549
ENSG00000091137	SLC26A4	0.230241	0.82984	1.80393	0.0264002		4.56315	2.60997	4.00875	4.01298	3.54573	4.58868	3.50049	3.75389	3.54349	4.49096	5.49242	4.91291
ENSG00000091140	DLD	-0.408662	4.09443e-11	-0.0931285	0.196228		13.2205	13.1215	13.1749	12.8236	12.6653	12.7993	12.2983	12.3016	12.2963	12.2357	12.1299	12.2484
ENSG00000091157	WDR7	-0.252761	0.00316521	0.0994316	0.283112		10.347	10.2609	10.3569	10.1096	10.0377	10.0627	10.5083	10.4778	10.585	10.6445	10.6866	10.5346
ENSG00000091164	TXNL1	-0.109155	0.292231	-0.0699063	0.511819		12.0121	11.7797	11.8222	11.7013	11.7887	11.8055	12.4585	12.1881	12.408	12.2776	12.2342	12.3442
ENSG00000091317	CMTM6	0.102509	0.443619	0.352884	0.00134382		10.9457	10.8327	10.9727	10.9303	10.9131	11.2026	12.3258	11.9818	11.9514	12.4373	12.4226	12.4865
ENSG00000091409	ITGA6	4.16681	0	4.45204	0		7.4447	7.26162	7.05256	11.3426	11.3781	11.4294	6.80651	6.80169	6.8936	11.2868	11.1522	11.265
ENSG00000091428	RAPGEF4	4.89049	8.02944e-205	1.36591	6.17216e-12		6.20614	5.92678	6.44216	10.9925	11.1473	10.9416	5.43736	5.81247	5.33574	6.92895	6.75066	6.84591
ENSG00000091436	MAP3K20	1.76513	8.85575e-226	1.0689	2.74619e-82		11.7012	11.6177	11.6889	13.4606	13.4011	13.4386	11.6409	11.623	11.6721	12.7937	12.679	12.6639
ENSG00000091483	FH	-0.0911781	0.386983	-0.494446	9.79207e-09		13.5688	13.4992	13.5591	13.4656	13.4296	13.4592	13.9839	14.32	14.3885	13.7817	13.7205	13.7381
ENSG00000091490	SEL1L3	0.719409	1.00023e-13	0.969472	6.58539e-24		11.3289	11.2843	11.4773	12.0905	12.021	12.1411	10.5617	10.9441	10.929	11.8029	11.7884	11.7796
ENSG00000091527	CDV3	0.906448	2.50667e-54	0.48073	5.23607e-16		13.4836	13.2982	13.4198	14.2983	14.292	14.3357	13.7024	13.7828	13.7769	14.2647	14.166	14.2722
ENSG00000091542	ALKBH5	0.141389	0.0204998	0.146838	0.0179033		12.5525	12.4902	12.5043	12.6934	12.62	12.6567	11.7166	11.7828	11.7644	11.9685	11.8958	11.8382
ENSG00000091583	APOH	0.328722	0.472679	0.281306	0.542311		6.95444	6.74336	6.77372	7.41408	7.14206	6.80879	5.52594	6.984	6.49465	7.09665	6.13102	6.79024
ENSG00000091592	NLRP1	0.206179	0.346345	0.700243	0.000144991		8.3816	8.98605	8.95071	8.85723	8.97188	9.16933	9.176	8.63613	8.88914	9.52909	9.72258	9.57708
ENSG00000091622	PITPNM3	1.99511	5.66042e-10	3.88237	6.32819e-28		5.01652	6.06926	5.50705	7.42869	7.69675	7.34222	3.90461	4.30873	4.40837	7.34241	7.99245	7.93412
ENSG00000091640	SPAG7	-0.0455955	0.704662	-0.67955	2.25415e-13		11.2619	11.3073	11.2346	11.3834	11.1039	11.1632	10.639	10.651	10.7561	10.0871	10.0251	9.89832
ENSG00000091651	ORC6	-0.216599	0.00155671	-0.371834	1.47213e-08		11.3747	11.3521	11.3646	11.1041	11.1521	11.1868	11.4471	11.3732	11.4639	11.132	11.0294	11.0071
ENSG00000091656	ZFHX4	-0.688847	1.51254e-15	-0.11484	0.26299		13.4147	13.2328	13.5748	12.7375	12.6907	12.7488	12.0049	12.2522	12.1123	11.9734	12.0336	12.0288
ENSG00000091732	ZC3HC1	-0.0534858	0.611961	-0.0111067	0.935532		11.6507	11.4862	11.5452	11.5404	11.4422	11.5416	10.7551	10.8631	10.8895	10.9435	10.7172	10.8086
ENSG00000091831	ESR1	0.739966	0.595147	-0.511031	0.736822		5.11065	4.64669	4.72609	5.71639	5.43797	5.30981	4.97457	2	2.56438	3.10794	4.31842	2
ENSG00000091844	RGS17	1.48553	1.30709e-15	1.52487	1.41748e-27		5.97543	6.02331	5.97173	7.46456	7.44987	7.32226	8.4042	8.69238	8.78652	9.99703	10.2724	10.1732
ENSG00000091879	ANGPT2	3.68972	2.46566e-05	1.01902	0.373907		3.39871	2.60997	3.19921	5.89525	6.11403	5.95318	2	2.84068	3.28466	2	3.94428	3.39662
ENSG00000091947	TMEM101	-0.147968	0.412655	-0.51223	0.00102862		10.2221	10.4988	10.2266	10.1186	10.2707	10.1274	9.40152	9.86375	9.86981	9.14342	9.4492	9.03134
ENSG00000091986	CCDC80	5.2601	2.01135e-88	4.02938	0		4.56315	3.36664	3.8449	9.02517	8.84212	8.63862	9.22533	9.54122	9.3386	13.379	13.4141	13.3979
ENSG00000092010	PSME1	-0.0474204	0.659372	-0.343406	5.22203e-05		11.8317	11.8653	11.6911	11.7114	11.8819	11.6461	11.3051	11.3775	11.458	11.0472	11.0621	11.0063
ENSG00000092020	PPP2R3C	-0.0426659	0.768352	0.136943	0.259624		9.76542	9.6621	9.56508	9.49117	9.63104	9.74065	9.92444	9.85021	9.846	9.90614	10.0029	10.1135
ENSG00000092036	HAUS4	-0.282555	0.215159	-0.84069	1.15313e-05		8.04265	8.44793	8.02589	7.56049	7.94169	8.16539	9.24721	9.3464	9.72716	8.60267	8.65794	8.60089
ENSG00000092051	JPH4	-1.3317	2.80084e-10	-2.01079	1.88026e-07		10.0277	9.84492	10.0164	8.53841	8.44921	8.90327	5.24198	5.02113	5.91868	2.65782	3.71315	4.42068
ENSG00000092068	SLC7A8	-0.00116911	0.997287	-0.581879	6.54251e-07		10.2443	10.4702	10.2544	10.1943	10.4447	10.3271	10.9119	11.2832	11.0096	10.5058	10.5854	10.3935
ENSG00000092094	OSGEP	-0.345781	0.00602501	-0.599503	5.32002e-07		10.1435	9.87918	10.0224	9.6507	9.65356	9.71982	10.451	10.0614	10.1519	9.61874	9.59235	9.68786
ENSG00000092096	SLC22A17	0.344678	0.0728522	0.393806	0.0275072		8.23779	8.95273	8.48145	8.93344	8.79614	9.05003	10.1351	10.0453	9.96687	10.2244	10.6956	10.3688
ENSG00000092098	RNF31	0.74183	9.36362e-08	0.26632	0.0722262		9.28481	9.36792	9.05048	9.9029	10.0932	9.92727	9.96329	10.2634	10.4092	10.5839	10.5714	10.2944
ENSG00000092108	SCFD1	-0.237832	0.0288667	-0.0263655	0.85188		11.3216	11.2473	11.3736	10.909	10.9763	11.318	12.0873	11.9619	12.0466	12.0371	11.9172	12.0608
ENSG00000092140	G2E3	-0.464077	0.00304289	-0.547872	0.000295532		10.5787	10.4453	10.6754	10.1421	10.0324	10.1446	11.7911	11.1792	11.0961	10.8652	10.7756	10.8862
ENSG00000092148	HECTD1	-0.0348782	0.618884	0.189536	0.000510177		12.6451	12.6317	12.7474	12.6717	12.5862	12.6642	13.5263	13.554	13.5841	13.7475	13.7168	13.7686
ENSG00000092199	HNRNPC	-0.24667	5.82578e-08	-0.412778	1.06501e-20		15.5771	15.5608	15.5641	15.3351	15.3	15.3268	15.8091	15.7203	15.7921	15.4123	15.3233	15.3476
ENSG00000092200	RPGRIP1	-0.697624	0.198734	-0.816283	0.115847		6.20614	6.44533	6.73913	6.07307	6.30125	4.52025	6.49155	6.99298	6.79752	6.62558	5.16602	5.84146
ENSG00000092201	SUPT16H	-0.42111	2.03126e-20	-0.470064	9.8418e-26		13.9344	13.8946	13.902	13.5027	13.4908	13.4744	14.4895	14.5527	14.5629	14.1164	14.0352	14.0434
ENSG00000092203	TOX4	0.132839	0.0795047	0.200724	0.00403907		11.5088	11.6502	11.5936	11.6581	11.7445	11.7511	12.2337	12.2547	12.3122	12.5592	12.4124	12.4273
ENSG00000092208	GEMIN2	-1.16619	5.39135e-24	-0.851291	7.04737e-16		9.41503	9.1285	9.37164	8.15512	8.17995	8.13138	10.6123	10.5617	10.6457	9.62298	9.7723	9.86839
ENSG00000092295	TGM1	-0.33495	0.722112	0.397102	0.650777		3.67002	3.7519	5.75802	4.29384	4.53576	4.58868	5.71366	4.52239	4.3418	5.08916	5.41748	5.50352
ENSG00000092330	TINF2	0.87775	1.1344e-15	0.279524	0.0154684		9.45146	9.86297	9.61362	10.5335	10.5575	10.4892	10.537	10.6063	10.6637	10.9653	10.9502	10.7183
ENSG00000092377	TBL1Y	-0.369294	0.39649	-0.577447	0.362612		6.6441	6.77143	6.99509	6.86754	6.01044	6.35787	3.90461	3.83608	4.03979	3.45053	3.4378	3.66772
ENSG00000092421	SEMA6A	1.94548	8.89828e-13	-0.771454	0.0134582		6.18466	5.55921	5.78087	7.69943	7.73625	7.76074	6.46192	6.45672	5.91868	5.54687	5.56366	5.63574
ENSG00000092439	TRPM7	-0.0205916	0.832073	-0.163293	0.0267518		12.0029	11.9262	12.0326	11.9793	11.9109	12.0112	12.5308	12.3605	12.3494	12.2099	12.2501	12.2966
ENSG00000092445	TYRO3 ENSG00000092445	0.755538	4.8401e-15	0.672823	2.97045e-12		10.856	11.0588	10.8313	11.6574	11.6894	11.672	11.2352	10.8483	11.0992	11.7104	11.7402	11.7711
ENSG00000092470	WDR76	-0.627803	2.99301e-13	-1.23883	1.27439e-47		12.167	12.0898	12.1527	11.4435	11.5829	11.5	11.7618	12.0086	12.0731	10.6278	10.7605	10.7588
ENSG00000092531	SNAP23	0.224512	0.0975082	-0.155658	0.267756		10.0397	9.84162	10.1119	10.2853	10.0638	10.3183	10.2511	9.90836	10.2055	10.0149	9.89477	10.0076
ENSG00000092607	TBX15	-0.283511	0.764105	0.780415	0.362562		4.91583	5.06475	4.28937	4.52884	4.53576	4.58868	3.50049	4.52239	3.28466	3.45053	4.14344	5.27925
ENSG00000092621	PHGDH	-0.670966	0.00286483	-1.20701	1.66321e-08		13.9388	14.1192	14.0079	13.3391	13.4221	13.2955	14.4318	15.3067	15.4203	13.8965	14.0113	13.8106
ENSG00000092758	COL9A3	-0.954616	1.78392e-07	-1.16307	4.74962e-08		10.2965	10.535	10.5447	9.60804	9.55208	9.36491	6.96278	7.8065	7.81494	6.28438	6.53717	6.52628
ENSG00000092820	EZR	0.434697	8.78353e-08	0.630914	1.1979e-15		13.0548	12.9802	12.9867	13.4642	13.4297	13.4321	14.1532	14.4682	14.4788	15.0354	15.0447	14.933
ENSG00000092841	MYL6	0.832723	3.30609e-62	0.931239	1.60464e-78		13.3103	13.3952	13.3047	14.1971	14.1559	14.1556	13.6099	13.7054	13.7382	14.633	14.6099	14.6065
ENSG00000092847	AGO1	0.0872955	0.148094	-0.173926	0.00180658		12.8741	12.8567	12.8866	12.918	12.9764	12.9847	12.504	12.5908	12.4975	12.3397	12.4079	12.3248
ENSG00000092850	TEKT2	-0.778536	0.0597876	-1.53897	0.000170457		7.81694	7.57202	7.29411	6.80175	6.68447	6.95851	5.96672	6.63949	7.37345	4.49096	5.41748	5.78561
ENSG00000092853	CLSPN	-0.684815	2.76659e-19	-0.936405	1.56568e-34		12.1232	11.9514	12.0504	11.3683	11.2746	11.4318	11.8959	11.8804	11.822	10.8345	10.9098	11.0418
ENSG00000092871	RFFL	0.365448	0.0180898	0.491506	0.00196695		9.22557	9.14737	9.31209	9.63505	9.48797	9.65349	7.75629	8.20093	8.19556	8.69405	8.3707	8.57229
ENSG00000092929	UNC13D	0.0889276	0.94576	-3.15756	0.00687044		3.54073	4.81796	3.66003	3.9333	3.76528	4.71649	4.53659	4.24997	3.28466	2	2.65048	2.62694
ENSG00000092931	MFSD11	0.0407174	0.77873	0.365582	0.00065302		10.1941	10.0027	10.1354	10.1498	10.1369	10.1741	10.3475	10.5442	10.709	10.9544	10.9684	10.7875
ENSG00000092964	DPYSL2	-0.634847	8.73999e-32	-0.817555	1.48418e-51		14.2428	14.1128	14.1966	13.5656	13.5144	13.5706	13.922	13.8068	13.8206	13.0602	13.0378	13.0018
ENSG00000092969	TGFB2	0.826857	0.000616482	0.371846	0.269553		7.67781	7.85381	7.52822	8.38589	8.62433	8.49893	5.6883	5.15525	5.19199	5.27283	6.13102	5.57115
ENSG00000092978	GPATCH2	0.435647	2.23136e-05	0.248867	0.0203539		9.67973	9.41317	9.67896	10.0026	10.0084	10.0807	9.7561	9.69918	9.72553	10.0608	9.93058	9.92925
ENSG00000093000	NUP50	-0.274961	7.50542e-06	-0.187839	0.00297614		13.1835	13.1065	13.187	12.904	12.8787	12.871	13.0054	12.9671	12.8399	12.8063	12.6979	12.7485
ENSG00000093009	CDC45	0.152192	0.152786	-0.689577	4.16497e-14		11.411	11.4783	11.396	11.6117	11.6273	11.4989	11.9966	12.3198	12.3568	11.5607	11.5862	11.4847
ENSG00000093010	COMT	0.474926	0.00140822	0.210724	0.186431		10.2623	10.4808	10.3046	10.7437	10.9009	10.8294	11.3412	11.9708	11.9346	11.9559	12.1542	11.8322
ENSG00000093072	ADA2	-0.663971	0.164943	-0.0665013	0.938113		7.07609	7.28127	7.49405	6.69709	6.36982	6.85118	4.07088	4.61842	3.95326	4.33452	4.86128	2.62694
ENSG00000093144	ECHDC1	-0.052599	0.536896	-0.0372321	0.669898		11.9078	11.799	11.8816	11.8014	11.7988	11.8331	11.7784	11.5882	11.6704	11.6521	11.6758	11.602
ENSG00000093167	LRRFIP2	1.58429	1.99916e-55	1.24449	1.62638e-36		9.70258	9.59104	9.84945	11.3222	11.2526	11.3224	10.5547	10.7189	10.9543	11.9788	11.9438	12.0575
ENSG00000093183	SEC22C	-0.437803	9.16973e-11	0.0438718	0.598059		11.3941	11.2813	11.3797	10.9005	11.0049	10.8347	11.7997	11.8359	11.7888	11.865	11.8732	11.8179
ENSG00000093217	XYLB	-0.668324	5.59186e-06	-0.652354	3.23155e-06		9.00128	8.95885	9.15914	8.37084	8.29022	8.48104	10.1174	9.84897	9.97238	9.13752	9.58167	9.2457
ENSG00000094631	HDAC6	-0.276761	0.00784047	-0.166552	0.138773		12.1955	12.386	12.3533	12.0033	12.1352	11.9685	10.9944	11.1644	10.9647	11.0503	10.8717	10.691
ENSG00000094804	CDC6	-0.372283	4.49196e-12	-0.550696	7.28555e-24		13.1261	13.0897	13.0936	12.7457	12.7065	12.7406	12.1615	12.2864	12.2993	11.704	11.6854	11.7115
ENSG00000094841	UPRT ENSG00000094841	0.246382	0.108453	0.424777	0.00214546		9.02262	8.50756	8.75973	8.96133	9.05753	9.04699	9.26233	9.10668	9.09513	9.59953	9.54473	9.5914
ENSG00000094880	CDC23	-0.656895	3.43775e-29	-0.431049	3.92762e-13		12.4278	12.4024	12.3788	11.8354	11.667	11.7313	12.2843	12.3072	12.3515	11.9016	11.8622	11.8876
ENSG00000094914	AAAS	-0.335162	4.54337e-05	-0.514888	1.38837e-10		12.5343	12.7232	12.5822	12.2382	12.3339	12.2678	12.2795	12.4753	12.3973	11.9817	11.8636	11.763
ENSG00000094916	CBX5	-0.644252	4.42539e-23	-0.531907	5.31698e-16		14.6796	14.4967	14.7208	13.9636	13.9522	14.0568	14.2045	14.1685	14.175	13.6876	13.5816	13.6814
ENSG00000094975	SUCO	0.153961	0.179255	-0.143718	0.194855		10.6588	10.4311	10.44	10.6235	10.7674	10.6031	11.6088	11.5086	11.3217	11.2928	11.3056	11.4214
ENSG00000095002	MSH2	-0.606546	4.02379e-13	-0.578101	3.06407e-12		12.3584	12.0538	12.2677	11.6065	11.5435	11.7242	12.6618	12.7216	12.7915	12.184	12.098	12.1612
ENSG00000095015	MAP3K1	-0.94076	2.81479e-05	-0.271644	0.283743		7.96288	7.73768	7.48712	7.00054	6.61554	6.82306	7.49614	7.62767	7.39822	7.30073	7.02759	7.38616
ENSG00000095059	DHPS	-0.335018	0.372883	-1.40603	1.58852e-05		6.32871	6.5134	6.53918	6.16315	6.17279	6.10106	7.24964	6.40379	6.66767	5.58209	5.56366	5.31913
ENSG00000095066	HOOK2	-0.36033	0.00794153	-0.124349	0.422443		9.64083	9.75113	9.70906	9.49291	9.32049	9.19425	9.58625	9.21433	9.55053	9.40672	9.31369	9.28147
ENSG00000095139	ARCN1	0.142737	0.0140721	0.262838	1.55956e-06		13.8463	13.7849	13.8409	13.936	13.9574	14.007	13.8542	13.7411	13.8213	14.1009	13.9985	14.1051
ENSG00000095203	EPB41L4B	0.310587	0.376802	3.7919	0.0111092		7.2097	7.28127	7.75867	7.93244	7.70341	7.57084	2	2	2	2.65782	2.65048	2.62694
ENSG00000095209	TMEM38B	0.0962971	0.490651	-0.44656	9.58352e-05		9.89342	9.80813	10.0164	10.0447	9.84187	10.1173	10.2619	10.0312	10.0898	9.60382	9.67913	9.7693
ENSG00000095261	PSMD5	-0.173294	0.0157797	-0.161494	0.0271294		12.668	12.5936	12.7593	12.4659	12.4599	12.5789	12.0348	11.997	11.9681	11.8903	11.7612	11.8621
ENSG00000095303	PTGS1	-0.163966	0.911697	5.65967	0.000493624		3.06426	3.36664	4.90317	4.16023	3.28667	4.11891	2	2	2	3.45053	3.4378	3.89585
ENSG00000095319	NUP188	-0.167869	0.00692183	-0.382368	6.97883e-11		14.4698	14.5102	14.4932	14.3188	14.3038	14.3473	13.7919	13.8999	13.7327	13.4465	13.4881	13.345
ENSG00000095321	CRAT	0.147282	0.254872	0.863056	7.80284e-14		10.6934	10.7792	10.796	10.9045	10.9702	10.8338	8.58689	8.99036	9.06965	9.68504	9.7798	9.79781
ENSG00000095370	SH2D3C	1.61429	0.151945	4.54194	0.0079091		4.42342	3.86042	2.89847	4.98909	4.65046	5.66707	2	2	2	2.65782	3.71315	2
ENSG00000095380	NANS	0.690674	1.73748e-19	0.587838	2.02221e-14		10.314	10.41	10.2887	10.9992	11.0887	10.9906	10.3676	10.2818	10.4021	10.8697	10.9386	10.9995
ENSG00000095383	TBC1D2	0.0517793	0.856505	1.66804	1.53465e-14		8.46415	8.52002	8.70701	8.77391	8.66583	8.38811	5.96672	6.37659	6.65402	8.19968	8.01169	7.67451
ENSG00000095397	WHRN	-0.11596	0.350861	-0.496011	1.60455e-06		9.54925	9.58116	9.53347	9.49117	9.46855	9.3502	10.0292	9.90598	9.79248	9.37444	9.38427	9.49458
ENSG00000095485	CWF19L1	-0.201423	0.0286428	-0.274908	0.00163939		10.9175	10.836	10.9394	10.7589	10.6569	10.6737	11.2297	11.3144	11.2013	11.0424	10.8126	11.0573
ENSG00000095539	SEMA4G	-0.442793	0.0441789	0.118358	0.653378		8.6163	8.81456	8.6178	8.17258	8.35508	8.20951	7.61534	8.28381	7.71986	8.21097	8.0922	7.72734
ENSG00000095564	BTAF1	-0.137177	0.192747	-0.284247	0.00245687		11.3824	11.1789	11.3374	11.1637	11.0676	11.2595	12.0351	11.7543	11.8499	11.6427	11.5984	11.559
ENSG00000095574	IKZF5	-0.325823	0.00260251	-0.252494	0.0199044		10.0412	10.0479	9.95118	9.79856	9.59926	9.65947	10.2249	10.3912	10.332	10.1024	9.91193	10.1718
ENSG00000095585	BLNK	-1.13888	0.449368	-2.86678	0.163557		4.91583	4.52006	3.19921	3.66388	2.56548	4.02326	2.93712	2	2.30961	2	2	2
ENSG00000095587	TLL2	-0.385437	0.701447	-0.278188	0.785067		3.67002	4.97103	4.8609	4.82218	4.12405	3.69113	4.07088	4.18872	5.52763	5.27283	3.94428	3.89585
ENSG00000095637	SORBS1	0.78697	0.0621239	0.419385	0.490926		5.87172	5.59106	6.04908	6.66044	6.36982	6.73523	4.21995	3.36837	3.95326	4.49096	4.14344	3.89585
ENSG00000095739	BAMBI	0.0637148	0.806693	-0.378467	0.0662606		9.73988	9.88722	9.72976	9.92624	9.67405	9.93714	10.3775	9.53969	9.77682	9.61874	9.76665	9.26625
ENSG00000095752	IL11	4.44566	9.58441e-24	8.87639	6.88207e-84		5.67008	4.52006	4.90317	9.63032	9.28542	9.19973	3.24613	3.91384	4.94532	12.779	12.8077	12.5564
ENSG00000095777	MYO3A	1.54208	0.129976	0.452109	0.0511882		2	3.03735	2	3.20239	3.28667	2	7.91779	8.02375	7.91563	8.45849	8.3507	8.38769
ENSG00000095787	WAC	-0.191287	0.00647463	-0.083611	0.271546		12.7455	12.6151	12.6732	12.4994	12.4882	12.4752	13.2854	13.4085	13.4698	13.3183	13.23	13.3673
ENSG00000095794	CREM	0.354537	0.00122759	0.339594	0.0023219		10.0634	9.83498	9.8481	10.322	10.1492	10.3371	9.5014	9.62308	9.53013	9.99866	9.87039	9.79781
ENSG00000095906	NUBP2	0.0341762	0.837563	-0.153696	0.261612		11.2503	11.5052	11.3214	11.5038	11.3687	11.311	11.3579	11.6125	11.7056	11.3972	11.6106	11.201
ENSG00000095917	TPSD1	6.27421	1.26062e-16	7.84033	2.69584e-12		3.24115	2	2	6.96091	7.30854	6.87877	2.54335	2	2	7.47011	6.67224	7.10741
ENSG00000095932	SMIM24	0.0992447	0.857405	0.375374	0.712718		7.3123	6.97825	6.90434	7.12231	7.29977	7.08233	2.54335	3.12852	2.56438	3.9592	2	2
ENSG00000095951	HIVEP1	0.477332	4.2725e-05	-0.569761	1.83244e-06		10.1435	10.1083	10.2204	10.6148	10.5964	10.6913	9.69214	10.0148	9.72553	9.16391	9.44213	9.13274
ENSG00000096060	FKBP5	-0.69856	1.05369e-26	-0.823859	1.80631e-38		11.765	11.7085	11.7187	10.952	11.0688	11.078	12.3447	12.4869	12.4876	11.6185	11.6143	11.6221
ENSG00000096063	SRPK1	-0.0299117	0.664687	-0.254285	1.70915e-06		12.8089	12.7176	12.7846	12.7477	12.7104	12.7646	12.7226	12.7322	12.7693	12.5089	12.4322	12.5192
ENSG00000096070	BRPF3	-0.341166	5.17924e-08	-0.350635	6.26617e-08		12.2928	12.3106	12.3377	11.9553	11.96	12.0041	11.439	11.3912	11.5101	11.062	11.1851	11.0403
ENSG00000096080	MRPS18A	-0.114308	0.44281	-0.400867	0.00136068		10.1281	10.0903	9.98602	9.84148	10.0521	9.96476	9.96065	10.3009	10.3918	9.73675	9.87214	9.87677
ENSG00000096092	TMEM14A	0.576745	7.69812e-08	0.963455	1.27182e-19		9.41272	9.33068	9.17216	9.86582	9.87173	9.90396	9.00418	8.74917	8.85971	9.8276	9.86687	9.79781
ENSG00000096093	EFHC1	0.527408	0.000427409	0.61486	8.26197e-05		9.24904	9.11761	9.21474	9.48595	9.85089	9.79777	8.19046	8.04982	7.94396	8.71403	8.4386	8.83555
ENSG00000096384	HSP90AB1	-0.0393115	0.4837	-0.199198	1.17688e-05		16.693	16.7042	16.6821	16.6587	16.6342	16.6684	16.9035	16.7982	16.8684	16.6961	16.6177	16.6595
ENSG00000096401	CDC5L	-0.273276	3.65759e-05	-0.17513	0.0111258		12.8063	12.7705	12.8652	12.5251	12.4925	12.6055	12.5439	12.4016	12.5447	12.3872	12.2805	12.2991
ENSG00000096433	ITPR3	-0.261098	0.104342	1.13549	1.09695e-15		12.1991	12.4227	12.3315	12.0311	12.1578	11.9848	10.215	10.9631	10.8293	11.7439	11.989	11.7684
ENSG00000096654	ZNF184	-0.465249	0.00122417	-0.360838	0.0131641		9.43336	9.60085	9.63573	9.05606	8.9384	9.2821	9.83046	9.62453	9.60831	9.35421	9.11458	9.5011
ENSG00000096696	DSP	3.06967	2.1819e-94	2.98109	7.30488e-88		8.01858	7.71618	7.81511	10.8627	10.9296	10.9127	7.08445	7.79627	7.84529	10.6108	10.64	10.4563
ENSG00000096717	SIRT1	-0.103231	0.286714	-0.347682	2.49515e-05		11.4732	11.294	11.3909	11.3493	11.2158	11.2855	11.7602	11.9074	11.8585	11.4929	11.387	11.6005
ENSG00000096746	HNRNPH3	-0.380805	8.84197e-07	-0.398595	2.33212e-07		13.4351	13.3405	13.4359	12.9791	12.9957	13.0947	13.4217	13.1383	13.184	12.8754	12.8168	12.8718
ENSG00000096872	IFT74	-0.337823	0.00105064	-0.417563	7.0898e-05		9.71762	9.68442	9.83724	9.37723	9.44887	9.41288	9.35794	9.28554	9.40937	8.97477	8.93144	8.90272
ENSG00000096968	JAK2	0.737994	3.05474e-05	0.37982	0.0351094		8.36259	7.9429	7.77013	8.6042	8.85414	8.84851	9.22092	8.94013	8.86268	9.46449	9.26108	9.44587
ENSG00000097007	ABL1	0.0169332	0.889018	-0.648999	3.35301e-15		13.2877	13.3795	13.3172	13.3963	13.4068	13.226	12.7901	13.0574	13.0291	12.3125	12.4027	12.2253
ENSG00000097021	ACOT7	0.145828	0.0509742	0.108868	0.170016		12.593	12.7094	12.5105	12.7006	12.7906	12.7639	11.4761	11.5145	11.458	11.6359	11.6278	11.5092
ENSG00000097033	SH3GLB1	0.480012	3.08339e-14	0.969558	4.99229e-57		11.7758	11.7593	11.868	12.2452	12.2672	12.3325	12.0928	12.076	12.0466	13.038	12.9549	13.1245
ENSG00000097046	CDC7	-0.872794	1.081e-14	-0.80353	9.90788e-13		11.3129	11.2087	11.2769	10.4465	10.2863	10.4495	11.5883	11.2937	11.3933	10.8161	10.6625	10.3723
ENSG00000097096	SYDE2	-0.0541234	0.808021	-0.239608	0.119254		7.42651	7.44707	7.27813	7.44314	7.18075	7.35209	9.25803	9.33761	9.39508	9.17837	8.90768	9.17682
ENSG00000099139	PCSK5	-0.932552	0.000698743	-1.92415	0.00708833		8.54223	8.53647	8.69804	7.63164	7.54191	7.84008	4.47858	3.75389	2.56438	2	2.89106	3.06251
ENSG00000099194	SCD	-0.373536	0.0673796	0.024154	0.936723		15.8467	15.8507	15.936	15.4533	15.5209	15.539	15.6377	16.4426	16.4822	16.2499	16.2655	16.2659
ENSG00000099203	TMED1	-0.00591879	0.978635	0.0783747	0.637173		8.6203	8.82129	8.60825	8.68244	8.77417	8.57258	8.76124	8.74651	8.89205	8.75705	8.9348	8.93516
ENSG00000099204	ABLIM1	-0.794341	4.42034e-33	-0.819232	6.31469e-33		12.8148	12.7124	12.7786	11.9911	11.991	11.9434	11.7186	11.8368	11.7731	10.9811	10.8371	11.0507
ENSG00000099219	ERMP1	0.0576258	0.680021	0.297613	0.00406373		9.27214	9.18698	9.3959	9.3659	9.30306	9.36978	10.3475	10.3672	10.5623	10.6652	10.8344	10.67
ENSG00000099246	RAB18	0.168601	0.0306387	0.221249	0.00245084		11.3496	11.1357	11.2729	11.3951	11.39	11.4855	12.109	12.0053	11.9896	12.2675	12.2407	12.2616
ENSG00000099250	NRP1	0.158604	0.105867	3.84807	0		10.8534	10.7766	10.8341	10.9739	10.8958	11.0668	9.66963	9.84153	10.0604	13.7131	13.6921	13.7174
ENSG00000099251	HSD17B7P2	-1.26926	0.000691568	0.469981	0.256005		7.28228	7.25169	6.98528	6.05437	5.37263	6.31812	6.57697	6.27711	6.18863	6.87317	5.98295	7.27901
ENSG00000099256	PRTFDC1	-0.308813	0.00426369	-0.511742	5.42409e-08		9.32709	9.43527	9.4821	9.01795	9.00729	9.29752	11.0737	11.1529	11.2205	10.659	10.6554	10.6039
ENSG00000099260	PALMD	0.0796561	0.924676	2.21069	0.266354		5.43562	5.71185	5.26917	5.56601	5.26871	5.7884	2	2	2	2.65782	2	2
ENSG00000099282	TSPAN15	0.572073	0.00121405	1.24436	1.70593e-12		8.81111	8.82129	8.5362	9.20769	9.11109	9.53495	7.41341	7.62189	7.27877	8.47264	8.86601	8.65254
ENSG00000099284	MACROH2A2	-0.846679	4.38172e-17	-1.0989	2.87362e-28		13.7388	13.8321	13.7639	12.9954	12.9222	12.877	13.7195	14.1574	14.1726	12.9613	13.0101	12.8204
ENSG00000099290	WASHC2A	0.073281	0.321693	0.209308	0.0010632		11.5339	11.5362	11.6679	11.6276	11.6443	11.6925	11.5896	11.5515	11.5507	11.7598	11.7584	11.8004
ENSG00000099308	MAST3	-0.329205	0.0110501	-0.441945	0.000658815		9.84973	10.0262	9.7617	9.47368	9.65528	9.5306	9.3254	9.43314	9.23007	8.91041	9.03221	8.72484
ENSG00000099326	MZF1	-0.0567066	0.779789	-0.0778882	0.685385		8.60016	8.83132	8.61144	8.85723	8.57435	8.40718	8.80615	8.81904	8.70941	8.61548	8.71773	8.76871
ENSG00000099330	OCEL1	0.262487	0.1653	-0.254513	0.1802		8.63622	8.83465	8.87308	9.00583	9.31615	8.75856	8.53447	8.89051	8.78652	8.54582	8.51698	8.41555
ENSG00000099331	MYO9B	1.78804	1.69539e-128	1.83182	1.38981e-133		11.9466	12.0362	12.074	13.8768	13.8441	13.6939	11.5772	11.6241	11.6235	13.4373	13.5635	13.3046
ENSG00000099337	KCNK6	0.643038	3.48282e-07	2.21808	8.72106e-55		10.2391	10.3155	10.2162	10.8479	10.8515	10.993	6.52059	7.22423	7.06845	8.99125	9.23131	9.22748
ENSG00000099341	PSMD8	0.154792	0.109194	0.0492714	0.657065		15.1652	15.3749	15.2013	15.4491	15.4404	15.3215	13.1002	13.3761	13.3762	13.3599	13.4105	13.2421
ENSG00000099364	FBXL19	-0.148691	0.123984	0.0318658	0.785716		11.9197	12.1968	12.0941	12.006	11.9309	11.8358	11.5819	11.5905	11.6335	11.6333	11.7339	11.5274
ENSG00000099365	STX1B	-0.590993	0.0246272	3.36621	1.74964e-09		8.73926	8.93112	8.93042	8.5009	8.01311	8.29902	2.54335	3.36837	2	5.51077	4.31842	5.19601
ENSG00000099377	HSD3B7	-0.559429	0.570293	3.78334	6.57715e-06		4.62824	4.38124	5.1337	2.72299	4.65046	4.77639	3.71666	2.84068	2	6.05291	6.13102	5.50352
ENSG00000099381	SETD1A	-0.24881	0.00558659	-0.320178	0.000275129		12.8816	13.0454	12.9699	12.7987	12.7376	12.6125	12.1603	12.3516	12.3178	12.0339	12.0273	11.8053
ENSG00000099385	BCL7C	-0.269445	0.015203	-0.391672	0.000418063		10.8329	10.9654	10.8949	10.5661	10.7353	10.5823	9.75763	10.0752	10.1112	9.58224	9.64463	9.57296
ENSG00000099617	EFNA2	-0.656007	0.296865	0	1		5.84458	6.0917	6.04908	4.90805	5.64583	5.53459	2	2	2	2	2	2
ENSG00000099622	CIRBP	-0.257916	0.106476	-0.322835	0.0345044		12.4352	12.4852	12.2937	12.1712	12.2099	12.0621	12.5283	13.2436	13.2069	12.7493	12.8164	12.5368
ENSG00000099624	ATP5F1D	0.056527	0.747056	-0.274376	0.051494		11.7695	12.1548	12.0258	12.0963	12.1337	11.9053	12.0672	12.4187	12.6434	12.092	12.2153	12.0519
ENSG00000099625	CBARP	0.0274052	0.928503	-0.00628312	0.99765		8.61228	8.94351	8.88367	9.02997	8.84814	8.63458	7.68753	7.89065	8.31315	7.78929	8.26779	7.83443
ENSG00000099715	PCDH11Y	0.69405	0.00119056	-0.0690891	0.793885		7.09923	7.37572	7.11685	7.74098	7.89592	7.99937	9.09627	8.46587	8.64185	8.76856	8.47139	8.80778
ENSG00000099725	PRKY	-0.565277	8.37394e-05	-0.189301	0.29882		10.1505	10.1623	10.372	9.58541	9.72402	9.69676	7.96609	8.36219	7.79642	7.94621	7.82858	7.8617
ENSG00000099783	HNRNPM	-0.249289	2.09218e-08	-0.283578	1.0494e-10		14.2817	14.254	14.3228	14.0653	14.0472	13.9982	14.5414	14.4838	14.5351	14.2495	14.2283	14.2324
ENSG00000099785	MARCHF2	0.805165	1.28843e-09	0.952521	7.21605e-13		8.84232	8.98306	8.72775	9.46485	9.73868	9.74253	8.60055	8.67573	8.36015	9.4739	9.56657	9.45261
ENSG00000099795	NDUFB7	0.01984	0.92186	0.0341507	0.858117		11.957	12.2533	12.0763	12.1801	12.1684	12.0061	11.8627	12.2829	12.3515	12.1518	12.4599	11.9957
ENSG00000099797	TECR	-0.00973447	0.935452	-0.141205	0.100536		13.2453	13.4054	13.2462	13.2808	13.2986	13.294	13.2544	13.4234	13.5151	13.2697	13.3398	13.1669
ENSG00000099800	TIMM13	-0.293209	0.000708254	-0.51455	3.48233e-10		12.2623	12.4035	12.3036	12.037	12.1145	11.9364	13.2086	13.2791	13.3194	12.8453	12.8315	12.5741
ENSG00000099804	CDC34	0.277169	0.00602386	-0.0932598	0.410426		11.3729	11.6953	11.5106	11.8809	11.7972	11.7454	12.3141	12.3852	12.5502	12.3203	12.4289	12.2236
ENSG00000099810	MTAP	0.534652	2.2785e-09	1.07701	7.00593e-33		11.0241	10.8818	10.9776	11.4934	11.4751	11.5198	9.95268	9.69092	9.61361	10.7985	10.8857	10.8139
ENSG00000099812	MISP	1.292	0.00268063	6.5956	6.12481e-07		5.36098	5.45921	5.89001	6.37399	6.96498	7.02175	2	2	2	4.15903	4.14344	4.56036
ENSG00000099814	CEP170B	1.09535	6.36648e-27	2.53885	1.33782e-138		9.75817	9.86297	9.8481	11.0438	10.9549	10.7288	9.17143	9.028	9.23007	11.7307	11.7484	11.5359
ENSG00000099817	POLR2E ENSG00000099817	0.0733607	0.436099	-0.301415	0.000110127		13.7544	13.9604	13.7871	13.9282	13.9455	13.855	14.3097	14.4493	14.4681	14.1316	14.1994	13.9893
ENSG00000099821	POLRMT	0.0500393	0.70797	-0.38399	0.000179421		12.2659	12.6	12.4864	12.5815	12.53	12.4046	12.8537	13.0688	13.2024	12.6442	12.7316	12.6164
ENSG00000099822	HCN2 ENSG00000099822	0.240357	0.0983451	-0.293523	0.0376059		10.3922	10.6956	10.6462	10.8654	10.8914	10.7078	10.7748	10.4372	10.2516	10.2397	10.2698	10.122
ENSG00000099834	CDHR5	-2.08139	0.133278	0.458902	0.703242		3.67002	3.36664	2.51808	2.51978	2	2.63902	4.35505	4.18872	4.85274	4.41486	5.87505	3.06251
ENSG00000099840	IZUMO4	-0.18453	0.849169	-0.726418	0.416632		4.09535	5.35177	4.72609	4.90805	4.27472	4.71649	3.90461	3.75389	4.6476	4.33452	3.09719	3.06251
ENSG00000099849	RASSF7	-0.19928	0.388585	0.176314	0.456374		9.50227	9.48273	9.53178	9.37347	9.49374	9.01005	7.9608	8.79356	8.50787	8.77618	8.63745	8.48294
ENSG00000099860	GADD45B	1.95122	1.02589e-57	3.50019	6.91239e-153		9.16653	9.06188	9.12158	11.2402	10.9465	10.9755	7.35012	7.39665	7.00534	10.6693	10.9115	10.5917
ENSG00000099864	PALM	-0.345873	0.492069	-0.509892	0.279018		11.5382	11.7452	11.6904	11.289	11.4236	11.2256	7.79245	9.62597	9.48264	8.55914	8.70596	8.72113
ENSG00000099866	MADCAM1	-1.36081	0.0210941	0.455673	0.56497		5.47154	5.59106	5.89001	4.94914	3.76528	4.44842	3.24613	3.75389	3.76287	3.72717	3.94428	4.09278
ENSG00000099869	IGF2-AS	5.6198	0.124087	0	1		2	2	2	2.72299	2	4.8339	2	2	2	2	2	2
ENSG00000099875	MKNK2	-0.0188594	0.885402	0.0963832	0.36878		12.3939	12.5047	12.4183	12.4939	12.4341	12.3291	12.0427	12.207	11.9071	12.2354	12.2132	12.003
ENSG00000099889	ARVCF ENSG00000099889	0.586162	0.0133195	0.321917	0.198393		7.37054	8.26754	7.92691	8.27309	8.55975	8.58937	7.92867	8.48191	8.30006	8.56795	8.65386	8.49605
ENSG00000099899	TRMT2A	-0.197713	0.16426	-0.74348	6.55872e-10		10.0795	10.4508	10.1309	10.1695	10.0165	9.89555	11.6343	11.5362	11.6353	10.7363	11.0728	10.746
ENSG00000099901	RANBP1	-0.216098	0.000441545	-0.544637	2.59135e-21		13.0328	13.1283	13.0484	12.8253	12.8524	12.8854	13.8837	14.0312	14.0539	13.4644	13.4382	13.4387
ENSG00000099904	ZDHHC8	0.221485	0.0698121	0.269648	0.0191494		10.2585	10.5463	10.3348	10.6757	10.6654	10.4643	11.3649	11.2968	11.3663	11.6385	11.7735	11.4007
ENSG00000099910	KLHL22	0.315304	0.0348544	-0.200436	0.203895		9.25163	9.47848	9.52841	9.80277	9.67235	9.73877	9.28366	9.67426	9.67404	9.52683	9.25302	9.27388
ENSG00000099917	MED15	1.43925	3.31633e-62	1.16933	1.24907e-42		10.8233	10.8125	10.9838	12.3491	12.4419	12.1307	11.6716	11.7334	11.7754	12.8831	12.9876	12.8113
ENSG00000099937	SERPIND1 ENSG00000099937	11.028	9.77766e-19	3.79811	2.56013e-11		2	2	2	8.58152	8.63482	8.57258	2.54335	2	3.54349	5.27283	5.87505	5.27925
ENSG00000099940	SNAP29	-0.00687383	0.959107	-0.0553446	0.600649		10.8661	10.7809	10.6921	10.7524	10.7856	10.7836	11.0471	11.1639	11.2112	11.2023	10.9871	11.064
ENSG00000099942	CRKL	0.120913	0.0273623	0.104678	0.0529986		12.3635	12.3475	12.3979	12.4393	12.5166	12.5161	13.0355	12.9845	12.959	13.1027	13.0824	13.1087
ENSG00000099949	LZTR1 ENSG00000099949	0.47955	0.00233283	0.560549	0.000207085		8.83199	9.23817	8.99047	9.5033	9.65012	9.34774	9.84344	9.46254	9.36397	10.122	10.1946	10.0703
ENSG00000099953	MMP11	-0.601439	0.2083	0.405192	0.41999		7.01655	7.70167	7.52822	7.20945	5.75242	7.19635	5.7631	6.46965	6.87017	6.19619	7.15992	6.95119
ENSG00000099954	CECR2	-0.382586	0.00189017	-0.461343	2.21653e-05		9.10211	9.23313	9.2983	9.00583	8.67603	8.79883	11.4862	11.7779	11.6305	11.1607	11.2787	11.0822
ENSG00000099956	SMARCB1	-0.25541	0.00595305	-0.249811	0.00649893		12.3757	12.3692	12.3751	12.129	12.1687	12.0538	12.6608	12.8298	13.0041	12.672	12.6259	12.4597
ENSG00000099957	P2RX6	2.04244	0.0714097	1.65759	0.178394		3.89831	2.60997	2.51808	4.29384	4.27472	5.04344	2	3.12852	2.96901	4.33452	3.4378	3.06251
ENSG00000099958	DERL3	-1.48809	0.167187	-1.46519	0.523468		5.01652	4.05567	5.1337	3.33232	3.65968	3.92082	2	2.48073	2	2	2	2
ENSG00000099968	BCL2L13	0.691878	1.91365e-14	0.254384	0.00751329		11.2854	11.2151	11.0744	11.8659	11.88	11.9078	11.9032	12.2157	12.1954	12.3652	12.2894	12.4392
ENSG00000099974	DDTL	-0.390412	0.0485829	0.0102717	0.980449		8.57562	8.93112	8.70103	8.56178	8.36772	8.09656	9.24504	9.08163	9.46321	9.49715	9.31885	8.9825
ENSG00000099977	DDT	-0.19304	0.857405	-0.793379	0.367113		2.34798	5.62222	5.30114	4.86575	4.70457	4.8339	6.43167	5.91057	4.70168	5.51077	4.7435	5.01358
ENSG00000099984	GSTT2	-0.0381566	0.961361	0	1		6.42345	6.79897	5.56085	6.5311	6.03176	6.31812	2	2	2	2	2	2
ENSG00000099991	CABIN1	-0.0105494	0.931751	-0.331676	3.81503e-05		11.6922	11.7368	11.7091	11.7677	11.6743	11.6616	12.5006	12.4968	12.3762	12.15	12.2552	11.9635
ENSG00000099992	TBC1D10A	2.04855	4.83933e-24	0.894194	2.40045e-05		7.33198	7.78664	7.25384	9.41622	9.62754	9.44322	7.35012	7.41682	8.02043	8.38061	8.70202	8.41555
ENSG00000099994	SUSD2	1.14618	0.219269	-0.849069	0.319368		2.62812	4.22762	3.44794	4.63339	4.85568	3.41782	7.57439	4.87325	5.64269	5.08916	6.17718	5.60381
ENSG00000099995	SF3A1	-0.0909789	0.170913	-0.380248	2.70326e-11		13.5335	13.5852	13.5301	13.5211	13.4787	13.3719	13.9916	13.9951	14.0346	13.6927	13.6272	13.5582
ENSG00000099999	RNF215	0.630255	3.20645e-06	1.50415	6.08026e-26		8.76482	8.82129	9.09447	9.58378	9.48217	9.51969	7.18763	7.41013	7.34823	8.81741	8.88699	8.69104
ENSG00000100003	SEC14L2	3.49604	7.02816e-96	4.38165	1.89279e-152		7.17744	7.24169	6.72741	10.4749	10.5538	10.5169	6.32048	7.15387	7.22438	11.3126	11.3703	11.1876
ENSG00000100014	SPECC1L	-0.222478	0.0267904	-0.33193	0.000488698		10.6163	10.5863	10.7093	10.4519	10.389	10.4086	10.7808	10.9065	10.8667	10.4827	10.6896	10.3747
ENSG00000100023	PPIL2	0.144153	0.0712558	-0.151698	0.0514166		11.2587	11.1255	11.0871	11.3416	11.305	11.2575	11.5698	11.5392	11.4417	11.4003	11.3728	11.3262
ENSG00000100027	YPEL1	0.260658	0.697482	0.421396	0.519912		5.63883	4.52006	5.39301	5.66799	5.67323	5.04344	3.90461	4.70846	4.80412	4.98774	4.47444	5.10768
ENSG00000100028	SNRPD3	-0.381206	4.00739e-09	-0.324778	4.15138e-07		12.5059	12.5696	12.4885	12.2121	12.1451	12.0594	13.211	13.1855	13.3353	12.9606	12.8823	12.918
ENSG00000100029	PES1	0.0518592	0.64798	-0.339543	0.000126033		13.1911	13.3036	13.1282	13.2849	13.2651	13.233	13.6673	13.9649	13.941	13.5349	13.628	13.4018
ENSG00000100030	MAPK1	0.17994	0.000542163	0.653781	8.29125e-43		12.4437	12.3993	12.4238	12.5995	12.6119	12.5949	12.8537	12.8049	12.792	13.4663	13.4211	13.5226
ENSG00000100031	GGT1	3.46888	2.64266e-07	1.71577	2.50341e-05		2.62812	3.36664	2	5.06583	5.46956	4.52025	5.27644	5.83263	5.46646	7.19093	7.35327	6.95119
ENSG00000100033	PRODH	-3.56749	0.000646404	-4.6347	0.00437253		5.63883	5.27542	5.02303	3.45151	2.56548	2	3.24613	3.57397	2.56438	2	2	2
ENSG00000100034	PPM1F	0.319483	1.16183e-05	0.553896	3.18383e-15		11.0666	11.1657	11.1042	11.483	11.4521	11.3553	11.0207	11.1071	11.0348	11.6015	11.6864	11.5327
ENSG00000100036	SLC35E4	1.75429	2.18739e-37	3.2757	8.52829e-109		7.46266	7.46437	7.50782	9.34681	9.14083	9.12969	6.35313	6.45672	6.46368	9.75616	9.54693	9.60961
ENSG00000100038	TOP3B	-2.37724	0.137579	-0.816291	0.546646		3.54073	2	3.55788	2.28317	2	2.63902	4.59236	5.24824	3.41987	2.65782	4.31842	4.34543
ENSG00000100055	CYTH4	2.80517	1.3347e-08	6.20384	1.07364e-07		3.39871	4.64669	4.15587	6.82402	6.64351	6.47095	2	2.48073	2	5.65006	5.81792	5.10768
ENSG00000100056	ESS2	0.0130341	0.943826	0.136796	0.31615		9.712	10.0707	9.62156	9.83464	9.88497	9.75561	10.3586	10.5172	10.4423	10.5642	10.6645	10.4993
ENSG00000100058	CRYBB2P1	-0.41008	0.000444155	-0.285996	0.0114767		9.3562	9.39974	9.62945	9.04899	9.17955	8.94302	10.4735	10.4347	10.5877	10.2764	10.2415	10.122
ENSG00000100065	CARD10	2.25807	4.98216e-07	3.9135	2.08124e-18		7.82391	8.0268	7.67574	10.141	10.0831	10.0354	4.28908	6.48246	5.89566	9.49484	9.81307	9.56469
ENSG00000100068	LRP5L	-0.0927415	0.80169	-0.58757	0.0373016		6.73557	6.70021	6.72741	6.50378	6.68447	6.70472	7.71919	7.23941	7.0787	6.4073	6.96318	6.96383
ENSG00000100075	SLC25A1	-0.00810878	0.965737	0.337562	0.00586454		11.0892	11.2794	11.1228	11.2608	11.1294	11.0765	11.8541	12.298	12.3948	12.512	12.607	12.4927
ENSG00000100077	GRK3	-0.45921	0.000317111	-0.511126	3.83755e-06		8.74661	8.48655	8.76834	8.24861	8.02379	8.37364	10.6734	10.6417	10.6046	10.1991	10.0517	10.1374
ENSG00000100078	PLA2G3	-1.24183	0.00039644	-0.664244	0.0732175		9.85143	10.0707	9.8508	8.67327	8.79302	8.6101	8.96774	10.3064	10.3331	9.23479	9.59235	9.12713
ENSG00000100083	GGA1	0.0218391	0.856169	-0.342592	7.49905e-05		11.4721	11.6421	11.4052	11.5834	11.5797	11.4236	11.5506	11.6324	11.6534	11.308	11.33	11.1693
ENSG00000100084	HIRA	0.0138135	0.942649	-0.25208	0.0528271		9.13887	9.39974	9.52164	9.45775	9.32265	9.34774	10.1903	10.4471	10.4433	10.1963	10.1242	10.0167
ENSG00000100092	SH3BP1	-0.215297	0.419226	-0.558542	0.0140785		8.03667	8.65044	8.51932	8.26904	8.08626	8.27845	8.67347	9.51807	9.04633	8.46794	8.67413	8.55569
ENSG00000100097	LGALS1	1.47765	3.62072e-17	4.44324	9.84252e-140		13.0093	13.1395	13.1066	14.5866	14.5584	14.5449	7.77448	8.613	8.50026	12.7212	12.8468	12.7334
ENSG00000100099	HPS4	-0.516126	6.17653e-12	-0.444758	2.25512e-09		11.3036	11.4307	11.2536	10.8647	10.8089	10.7699	11.5633	11.6791	11.7212	11.2283	11.2323	11.1748
ENSG00000100100	PIK3IP1	0.774769	0.577814	1.39937	0.232734		3.39871	3.86042	2	2	4.12405	4.29305	3.50049	4.18872	4.27202	4.87865	5.75843	4.68769
ENSG00000100104	SRRD	-0.455464	8.1656e-07	-0.446985	6.19746e-08		9.34172	9.44619	9.43244	8.98868	8.9856	8.88638	10.7234	10.7695	10.6756	10.3162	10.2333	10.2831
ENSG00000100105	PATZ1	-0.635165	5.95452e-10	-0.57213	8.07368e-09		10.8406	10.8243	10.8176	10.2733	10.2719	10.0185	12.1441	12.4482	12.3441	11.6338	11.8833	11.71
ENSG00000100106	TRIOBP	0.835473	6.17458e-08	0.637737	4.89617e-05		10.6829	10.8938	10.8665	11.7114	11.6598	11.5804	9.95135	10.7477	10.7098	11.1881	11.1851	11.0735
ENSG00000100109	TFIP11	0.186493	0.0354581	0.175964	0.0411301		10.6372	10.7938	10.6345	10.9116	10.8112	10.9035	11.3788	11.3581	11.2223	11.5021	11.4192	11.5668
ENSG00000100116	GCAT	-0.419291	0.0151912	-1.21865	3.27561e-14		9.59271	10.0678	9.74	9.33135	9.65012	9.16374	9.79969	10.1644	10.1137	8.92763	8.80851	8.72855
ENSG00000100124	ANKRD54	-0.00747973	0.94651	-0.254439	0.000730151		11.0097	11.0981	10.9375	11.0461	10.9674	11.0102	10.9201	10.8892	10.9709	10.6886	10.6234	10.7052
ENSG00000100129	EIF3L	-0.363127	0.00035552	-0.528319	8.02719e-08		13.2884	13.1769	13.2709	12.8773	12.8529	12.919	13.1567	13.5952	13.5963	12.99	12.9071	12.9084
ENSG00000100138	SNU13 ENSG00000100138	-0.308623	4.46135e-08	-0.285349	4.00546e-07		13.0354	13.0964	13.0599	12.7424	12.7544	12.7704	13.1156	13.2742	13.2075	12.9459	12.9286	12.8712
ENSG00000100139	MICALL1	1.57493	2.70169e-82	1.72321	4.70293e-97		12.0006	12.007	12.0225	13.6178	13.6551	13.4727	11.212	11.5289	11.3963	13.1055	13.2022	13.0069
ENSG00000100142	POLR2F	-0.0355394	0.704158	0.00183498	1		11.5174	11.6011	11.5323	11.5366	11.5055	11.5027	11.471	11.3912	11.5503	11.4784	11.5527	11.3855
ENSG00000100147	CCDC134 ENSG00000100147	0.0416461	0.802413	0.253818	0.0576137		8.95127	9.20511	8.96824	9.0932	9.14328	9.01937	8.68954	8.7251	8.74526	8.87889	8.97456	9.05515
ENSG00000100150	DEPDC5	-0.0327952	0.862025	-0.168504	0.282257		9.4081	9.25068	9.3335	9.37723	9.21027	9.30516	8.92766	9.13334	9.03847	8.73765	9.10864	8.72855
ENSG00000100151	PICK1	0.389688	0.00421626	0.432346	0.00129964		9.78875	9.84657	9.64043	10.1119	10.283	10.0385	9.49227	9.78704	9.48071	9.96403	10.2196	9.87007
ENSG00000100154	TTC28	-0.303486	0.0017647	-0.317102	0.000739127		10.9827	11.0154	10.9583	10.7097	10.6899	10.6469	11.5462	11.8819	11.689	11.3067	11.5014	11.3731
ENSG00000100162	CENPM	-0.496481	1.16264e-07	-1.20195	3.09637e-38		11.4424	11.7359	11.4995	11.0772	11.031	11.0987	11.1477	11.1773	11.2784	9.97897	10.1242	9.89832
ENSG00000100167	SEPTIN3	-0.652617	0.035598	0.585297	0.0676184		12.4454	12.4335	12.5098	11.7587	11.81	11.8632	7.18763	8.37256	8.52297	8.71403	8.73712	8.69862
ENSG00000100196	KDELR3	0.643239	0.000140408	0.391616	0.0258918		9.06144	9.03029	9.02438	9.6	9.6909	9.74065	8.74595	9.45931	9.34498	9.64188	9.41589	9.74021
ENSG00000100197	CYP2D6	-0.526087	0.244763	-0.325568	0.51956		6.54643	6.92926	6.56574	6.63549	5.80289	5.97891	6.12636	5.27796	5.36955	5.18391	4.97017	5.75686
ENSG00000100201	DDX17	-0.191776	0.0317299	-0.332132	7.70871e-05		14.3792	14.3326	14.3309	14.1233	14.142	14.2016	14.4331	14.0934	14.0913	13.8775	13.8671	13.9041
ENSG00000100206	DMC1	-1.4001	0.0125515	-1.65479	0.00807004		6.02462	5.87597	6.20929	4.90805	4.12405	5.1378	4.59236	4.41951	5.69696	3.45053	3.71315	3.89585
ENSG00000100207	TCF20	-0.35641	2.56076e-06	-0.354326	3.20661e-06		12.2339	12.2348	12.2992	11.8898	11.9886	11.8167	11.8319	12.0509	12.0275	11.5983	11.6515	11.6086
ENSG00000100209	HSCB	0.563578	0.0354881	-0.086095	0.785673		7.04066	7.33868	6.32265	7.63164	7.6354	7.18535	8.82664	8.39646	8.71271	8.66149	8.47601	8.56816
ENSG00000100211	CBY1	-0.035793	0.871018	0.160155	0.395627		8.85936	8.97403	8.90723	8.86262	8.77733	8.99121	8.12106	8.37599	8.47718	8.74155	8.34565	8.34968
ENSG00000100216	TOMM22	-0.176878	0.000276161	-0.351614	2.40958e-14		12.9984	12.9954	12.9677	12.7617	12.8263	12.8427	13.3788	13.3429	13.3656	13.017	13.0354	12.9801
ENSG00000100219	XBP1	1.09941	2.97214e-17	-0.00231001	1		9.53447	9.3748	9.56837	10.6211	10.5802	10.5697	12.0354	12.2305	12.6872	12.3834	12.292	12.3481
ENSG00000100220	RTCB	0.208903	0.000299386	0.101878	0.100463		12.8739	12.8483	12.7775	13.0906	13.0301	13.0044	12.7935	12.8736	12.9042	12.9958	12.9549	12.9277
ENSG00000100221	JOSD1	0.340076	1.16282e-05	0.349592	6.00527e-06		12.2181	12.0769	12.1932	12.4787	12.4787	12.5535	11.8736	12.0731	12.0951	12.3816	12.4316	12.2831
ENSG00000100225	FBXO7	-0.0801949	0.27016	0.412227	2.53778e-11		13.324	13.3966	13.4197	13.2913	13.2552	13.3541	12.3842	12.4637	12.5763	12.9037	12.8897	12.8726
ENSG00000100226	GTPBP1	0.122006	0.236249	-0.0752442	0.488201		12.5075	12.5078	12.4594	12.6249	12.6595	12.554	11.9446	12.1961	12.1874	12.0816	12.1575	11.8621
ENSG00000100227	POLDIP3	-0.163796	0.00348849	-0.24721	4.65899e-06		12.9767	13.0605	12.9377	12.8589	12.8194	12.8065	12.9247	12.9974	12.9635	12.7026	12.7458	12.6967
ENSG00000100228	RAB36	0.360425	0.0543885	0.938921	5.46318e-08		9.57424	9.44401	9.54853	9.75432	9.90533	9.97917	8.27383	9.07741	8.81133	9.85306	9.48863	9.7124
ENSG00000100234	TIMP3	-0.50038	1.92841e-06	-0.783624	5.75885e-14		15.0996	15.0565	15.1034	14.5903	14.523	14.6434	11.8155	12.2411	12.35	11.45	11.2846	11.3725
ENSG00000100239	PPP6R2	-0.0557222	0.582306	-0.0325872	0.760237		12.2001	12.2929	12.274	12.2393	12.236	12.1228	11.5589	11.7873	11.7683	11.7545	11.6874	11.5817
ENSG00000100241	SBF1	0.300525	0.000405886	0.409053	7.71973e-07		13.0379	13.2849	13.1674	13.4941	13.537	13.3651	12.8755	12.8881	12.9437	13.2944	13.4394	13.1901
ENSG00000100242	SUN2	0.119987	0.239621	0.893449	1.95316e-25		11.7176	11.8481	11.5985	11.9111	11.8627	11.7539	11.0378	11.0224	10.8682	11.8916	11.9492	11.7652
ENSG00000100243	CYB5R3	0.525534	6.83454e-09	0.740524	8.80636e-17		13.5872	13.7515	13.6292	14.2408	14.2599	14.0378	13.14	13.4114	13.421	14.0864	14.1553	13.9626
ENSG00000100246	DNAL4	0.423078	0.000318782	0.537809	5.6217e-06		9.73988	9.8984	9.72829	10.2113	10.1577	10.2658	8.88084	9.19304	9.28203	9.64396	9.62395	9.71987
ENSG00000100258	LMF2	0.461559	4.93523e-06	0.549307	3.02268e-08		11.205	11.4191	11.1963	11.8233	11.791	11.5867	11.3534	11.5385	11.3372	11.9352	12.0912	11.8481
ENSG00000100263	RHBDD3	-0.205992	0.0395984	-0.103889	0.307297		9.72693	9.75816	9.6652	9.54578	9.52978	9.45472	10.4928	10.5172	10.5178	10.5286	10.375	10.3057
ENSG00000100266	PACSIN2	0.505864	8.57891e-12	0.745133	2.10819e-24		11.7431	11.8315	11.8122	12.2889	12.3608	12.2527	11.3473	11.5227	11.5912	12.2437	12.2897	12.1691
ENSG00000100271	TTLL1	-0.0377738	0.897705	0.254657	0.299173		7.34171	7.50673	7.84253	7.56049	7.61436	7.45648	6.89787	6.97496	6.85832	7.08442	7.18273	7.20643
ENSG00000100276	RASL10A	-0.290786	0.696563	2.08567	0.00420624		5.5408	6.41006	5.80337	5.56601	4.94829	6.27724	2	3.12852	3.65735	4.49096	4.61523	4.42068
ENSG00000100280	AP1B1	0.147809	0.0983451	0.215897	0.0104567		13.1057	13.2041	13.063	13.3099	13.3424	13.1601	12.9673	13.1681	13.1369	13.3841	13.3449	13.192
ENSG00000100281	HMGXB4	-0.286584	0.0134193	-0.0911199	0.493169		12.0094	12.0114	12.0474	11.7767	11.6785	11.7529	11.4621	11.9231	11.9594	11.7827	11.6913	11.6458
ENSG00000100284	TOM1	0.730814	3.18205e-11	0.685554	9.18749e-10		10.5767	10.7147	10.6123	11.3988	11.4135	11.2784	9.71115	10.1585	10.11	10.7663	10.7015	10.5999
ENSG00000100285	NEFH	0.350908	0.00298606	-0.884525	1.72554e-22		8.40035	8.28224	8.47095	9.01311	8.42121	8.70177	15.4241	15.3935	15.4668	14.5489	14.5832	14.4987
ENSG00000100288	CHKB	0.476872	0.531558	-0.637653	0.37589		4.34813	4.14421	4.62867	4.63339	4.99245	4.71649	5.05616	5.3356	3.76287	4.69779	4.0473	4.182
ENSG00000100292	HMOX1	0.124656	0.546892	2.92755	1.30286e-75		10.2128	10.3841	10.2141	10.5114	10.4014	10.2658	8.03312	8.91672	8.80207	11.5027	11.6743	11.4643
ENSG00000100294	MCAT	0.0147452	0.922466	-0.354665	0.000581987		10.1711	10.3624	10.3271	10.3013	10.3407	10.2697	10.2991	10.5923	10.5732	10.192	10.1123	10.1177
ENSG00000100296	THOC5	-0.068058	0.445241	0.161946	0.0355291		11.9045	12.0438	11.8191	11.8443	11.8932	11.8327	12.1684	12.2188	12.3149	12.4283	12.4109	12.3508
ENSG00000100297	MCM5	-0.473371	3.22809e-07	-0.989836	2.18936e-28		14.2397	14.4019	14.2559	13.8793	13.8675	13.7316	14.0227	14.3441	14.3772	13.2734	13.3458	13.1773
ENSG00000100299	ARSA	1.14208	7.08392e-20	0.908501	3.45713e-13		8.72073	9.0928	8.95323	10.1265	10.1059	9.95993	9.11304	9.08794	9.26865	10.1264	10.1705	9.87175
ENSG00000100300	TSPO	0.00579601	0.980699	0.361574	0.0191291		11.3314	11.8778	11.7368	11.7684	11.6961	11.5437	11.3422	11.8495	11.8843	12.065	12.1743	11.9748
ENSG00000100302	RASD2	-0.740786	0.000134975	-1.54881	6.00804e-14		9.85314	9.83332	9.81111	9.07707	9.05753	9.15248	7.77448	8.62172	8.33897	6.94257	6.92311	6.40179
ENSG00000100304	TTLL12	0.0377572	0.729495	-0.655451	1.57469e-16		12.6607	12.8815	12.7114	12.8318	12.8732	12.6617	13.6781	13.774	13.8029	13.1172	13.1744	12.995
ENSG00000100307	CBX7	0.214685	0.568176	0.0767923	0.858117		6.0954	6.4278	6.42775	6.5175	6.30125	6.75024	6.12636	6.23228	6.04957	6.46504	6.28651	5.81381
ENSG00000100311	PDGFB	1.39825	0.0129341	4.79218	0.000935881		4.56315	4.7631	5.50705	6.58424	5.89884	6.31812	2	2	2	3.10794	3.09719	3.06251
ENSG00000100316	RPL3	0.0377004	0.703973	-0.376179	5.32113e-07		16.0988	16.1833	16.09	16.1627	16.1879	16.136	15.9895	16.2276	16.2944	15.8216	15.851	15.7249
ENSG00000100319	ZMAT5	0.329287	0.130061	-0.285073	0.20295		8.41426	8.76655	8.05899	8.59452	8.82084	8.86929	8.22174	8.46587	8.0829	7.94621	8.0801	7.92768
ENSG00000100320	RBFOX2	-0.089907	0.275013	0.457841	3.92246e-11		13.3658	13.3273	13.3286	13.2428	13.2614	13.248	12.682	12.9737	12.897	13.3103	13.329	13.3024
ENSG00000100321	SYNGR1	0.00891439	0.968337	0.269243	0.0945201		11.7035	11.8046	11.711	11.6812	11.8208	11.7426	9.15068	9.79605	9.89324	9.85846	10.0594	9.8223
ENSG00000100324	TAB1	-0.3894	0.00262641	-0.538086	1.88054e-05		11.4368	11.7044	11.4835	11.2516	11.102	11.1133	11.0956	11.4102	11.5521	10.6775	11.0128	10.7723
ENSG00000100325	ASCC2	0.381393	2.62656e-08	0.114762	0.129085		11.2613	11.3251	11.3229	11.7518	11.64	11.6581	11.6773	11.7642	11.7249	11.8375	11.9189	11.7512
ENSG00000100330	MTMR3	0.103882	0.703315	0.518733	0.0181358		7.96918	7.48993	7.90107	7.83167	7.95849	7.92192	7.81606	7.42348	7.31392	8.20534	8.0679	7.83443
ENSG00000100335	MIEF1 ENSG00000100335	-0.252328	0.000756462	-0.23651	0.00154226		12.5979	12.6563	12.5547	12.3618	12.3615	12.33	12.5558	12.8205	12.7314	12.5237	12.4369	12.4496
ENSG00000100342	APOL1	3.82536	7.28308e-14	3.10155	0.0044323		4.56315	4.05567	2.89847	7.45031	7.57133	7.15182	2.2971	2.48073	2	3.45053	3.71315	3.39662
ENSG00000100344	PNPLA3	0.330849	0.128491	0.802385	3.74763e-05		7.60691	7.65723	7.55498	7.63793	8.09135	8.03045	7.24964	7.43672	7.63206	8.11804	8.17416	8.39703
[truncated: 17,800 more rows]

## Sheet: Table S3.
Row-names	Symbol	EW8siEF-EW___log2FoldChange	EW8siEF-EW___padj	TC71siEF-TC___log2FoldChange	TC71siEF-TC___padj	data	EW81	EW82	EW83	EW8siEF1	EW8siEF2	EW8siEF3	TC711	TC712	TC713	TC71siEF11	TC71siEF12	TC71siEF13
ENSG00000000003	TSPAN6	1.06654	4.07e-98	0.861989	1.05e-65		11.8837	11.9236	11.8864	13.0389	12.8969	12.9535	12.227	12.2714	12.2346	13.0891	13.1511	13.0769
ENSG00000000005	TNMD	3.80247	3.72e-09	2.79798	0.0313856		3.51731	3.53603	2.63918	6.56945	6.18867	6.428	2.63327	2	2	2.60901	2.54767	3.833
ENSG00000000419	DPM1	-0.324446	0.000992232	-0.0376519	0.756578		11.5915	11.4902	11.529	11.3364	11.2618	11.0238	11.3556	11.078	11.0472	11.161	11.2117	11.008
ENSG00000000457	SCYL3	-0.261207	0.00217659	-0.323504	0.000143914		10.4624	10.173	10.2623	9.9923	10.0591	10.0713	10.3759	10.445	10.3912	10.1055	10.0852	10.0566
ENSG00000000460	C1orf112	-0.989526	6.52e-29	-0.16105	0.0993394		11.2484	11.2847	11.222	10.3392	10.3987	10.0291	10.7639	10.6386	10.5983	10.5333	10.5284	10.4616
ENSG00000000971	CFH	2.13883	7.96e-226	0.658797	3.25e-24		10.6701	10.5959	10.7207	12.8811	12.7097	12.8004	12.2855	12.4405	12.4809	13.0364	13.1036	13.0488
ENSG00000001036	FUCA2	0.523543	2.76e-06	0.885474	2.8e-30		7.59052	7.37066	7.88202	8.20803	8.16155	8.03936	11.8323	11.7147	11.6476	12.6284	12.6461	12.5794
ENSG00000001084	GCLC	-0.503238	2.73e-15	-0.135029	0.0527915		11.8296	11.6629	11.7933	11.3381	11.2599	11.1795	11.2008	11.2184	11.2196	11.1043	11.0565	11.0741
ENSG00000001167	NFYA	-0.0820086	0.259508	0.0561735	0.477207		13.3413	13.3219	13.247	13.2598	13.1855	13.2199	12.3902	12.6423	12.6673	12.5989	12.6669	12.618
ENSG00000001460	STPG1	0.721988	1.85e-10	-0.367582	0.00161307		9.50024	9.11878	9.05048	9.86193	9.97223	10.0165	9.92435	9.89494	9.7618	9.55036	9.51141	9.42681
ENSG00000001461	NIPAL3	0.536537	1.18e-12	-0.864277	6.57e-34		10.4725	10.2368	10.1925	10.8112	10.8532	10.8515	12.1214	12.2123	12.2425	11.3843	11.3209	11.2833
ENSG00000001497	LAS1L	-0.643785	2.34e-30	0.123777	0.0414012		13.1256	12.9821	13.0545	12.4198	12.4836	12.3263	12.6912	12.5988	12.6651	12.7914	12.7754	12.7605
ENSG00000001561	ENPP4	-0.136151	0.581403	-0.324301	0.141675		6.97371	6.83539	6.76554	6.7393	6.35702	7.02116	7.88603	7.941	8.36501	7.66199	7.92035	7.68373
ENSG00000001617	SEMA3F	1.29124	2.34e-56	1.91311	5.64e-122		9.36007	9.34427	9.3258	10.5384	10.6255	10.7172	9.15889	9.16581	9.16278	11.0265	10.9965	11.174
ENSG00000001629	ANKIB1	0.251866	6.69e-05	0.214397	0.00116821		12.7792	12.6911	12.5654	12.93	12.908	12.9598	11.7129	11.7637	11.848	11.9669	12.0489	11.9526
ENSG00000001630	CYP51A1	-0.0187499	0.891916	0.866635	2.05e-13		10.0643	9.9856	10.1061	9.86805	9.94846	10.2549	9.62742	9.59016	9.21961	10.3175	10.3336	10.4091
ENSG00000001631	KRIT1	0.140371	0.316852	-0.291614	0.0438904		9.04441	8.75953	8.77378	9.02833	8.96736	9.0106	8.48297	8.54389	8.18645	8.21974	8.1346	8.0239
ENSG00000002016	RAD52	0.372487	3.72e-05	-0.461401	3e-06		10.144	9.98965	10.0313	10.4206	10.4248	10.4339	9.29167	9.28197	9.36825	8.79141	8.72535	9.02702
ENSG00000002330	BAD	0.793987	4.25e-15	0.463325	9.19e-06		11.6208	11.6967	11.9825	12.5499	12.4356	12.7076	11.2943	11.3284	11.4542	11.9665	11.6426	11.8431
ENSG00000002549	LAP3 ENSG00000002549	-0.147199	0.0281136	-0.150174	0.0285299		12.6388	12.477	12.5646	12.4631	12.4329	12.3439	12.5112	12.3518	12.3648	12.3078	12.2743	12.1989
ENSG00000002586	CD99	0.505787	4.97e-31	0.282037	2.52e-10		15.2056	15.2073	15.287	15.78	15.7139	15.7239	14.8937	14.8597	14.9645	15.2004	15.1935	15.1717
ENSG00000002586.19_PAR_Y	NA	0.505828	4.15e-31	0.282175	2.35e-10		15.2056	15.2073	15.2867	15.78	15.7139	15.7239	14.8936	14.8597	14.9642	15.2004	15.1935	15.1717
ENSG00000002822	MAD1L1	-0.550803	1e-16	-0.188673	0.00831856		12.4167	12.4331	12.4566	11.8557	11.7918	12.0008	11.6026	11.5698	11.5019	11.4691	11.3037	11.3348
ENSG00000002834	LASP1	0.847729	1.15e-71	0.687395	1.3e-46		14.0676	14.0129	14.0435	14.85	14.8518	14.9623	13.3928	13.4687	13.4874	14.1777	14.1227	14.1114
ENSG00000002919	SNX11	0.0225422	0.721958	0.184718	0.00118573		11.5816	11.5306	11.6329	11.6082	11.5698	11.635	11.7062	11.5973	11.6	11.8299	11.8134	11.8157
ENSG00000002933	TMEM176A	0.99766	5.57e-07	0.844703	0.584062		7.82978	7.59989	7.94864	9.00631	8.60639	8.70793	2	2.55793	2	2	2.54767	2.51312
ENSG00000003056	M6PR	0.317603	2.43e-11	0.69561	2.23e-45		13.7733	13.6474	13.7136	14.0655	14.0289	13.9936	11.8604	11.9304	11.9411	12.6164	12.6127	12.5899
ENSG00000003096	KLHL13	1.13086	1.53e-52	0.636993	1.32e-18		10.0924	10.2023	10.1464	11.3276	11.1443	11.352	11.0752	10.9378	11.0812	11.6322	11.7062	11.6652
ENSG00000003137	CYP26B1	0.146027	0.106581	-0.255589	0.000913823		9.46265	9.53554	9.53539	9.55755	9.82335	9.57035	13.0879	13.2506	13.3089	13.0153	12.959	12.9145
ENSG00000003147	ICA1	1.40773	1.03e-07	-1.31602	9.19e-09		5.079	5.39229	5.31022	6.50808	6.3425	6.86056	7.58019	7.61245	7.83107	6.19629	6.47504	6.50992
ENSG00000003249	DBNDD1	1.18839	1.9e-43	1.10104	4.32e-36		10.0643	10.1345	10.2116	11.253	11.2068	11.4957	9.70186	9.84841	9.81721	10.9427	10.8461	10.8765
ENSG00000003393	ALS2	-0.593566	1.66e-25	-0.0680253	0.292076		12.9549	12.8806	12.8239	12.3091	12.2872	12.286	12.5733	12.6723	12.7184	12.5925	12.6484	12.5207
ENSG00000003400	CASP10	-0.134398	0.10989	-0.451378	2.18e-10		9.78243	9.63024	9.66389	9.64032	9.55871	9.47185	11.6558	11.5354	11.6402	11.1001	11.2145	11.1633
ENSG00000003402	CFLAR	0.631307	7.17e-23	0.100439	0.148274		11.0774	10.9828	11.1274	11.7429	11.6651	11.6714	11.7057	11.7467	11.8303	11.817	11.8215	11.9432
ENSG00000003436	TFPI	1.23707	2.22e-48	0.64673	1.16e-15		9.6549	9.38583	9.4344	10.7471	10.6857	10.7443	10.7445	10.889	10.8487	11.3632	11.5669	11.4856
ENSG00000003509	NDUFAF7	-0.411543	1.66e-07	0.11283	0.210719		11.3718	11.2086	11.3551	11.002	10.8666	10.8336	10.2704	10.3088	10.2201	10.3115	10.3222	10.4953
ENSG00000003756	RBM5	0.9102	1.44e-50	0.0588599	0.388423		11.3933	11.4324	11.2872	12.3024	12.2497	12.2931	12.9082	12.8008	12.8539	12.8418	12.8848	13.0083
ENSG00000003989	SLC7A2	-0.325445	1.19e-05	-0.881481	9.74e-21		11.9235	11.9411	11.7811	11.5551	11.6166	11.5016	8.97204	8.92641	9.08042	8.16799	8.20852	7.98552
ENSG00000004059	ARF5	0.211206	0.00167864	0.0653418	0.392051		13.131	13.1318	13.2131	13.3717	13.3093	13.4275	12.0713	12.2992	12.2532	12.3236	12.1895	12.3138
ENSG00000004139	SARM1	2.68721	4.2e-224	1.41938	1.05e-65		9.71155	9.42823	9.6718	12.232	12.2334	12.3897	10.0452	10.2361	10.2747	11.6483	11.5874	11.5804
ENSG00000004142	POLDIP2	-0.188151	8.56e-05	-0.171275	0.000579633		13.9955	13.968	14.0325	13.8239	13.7631	13.8442	13.0608	12.9764	12.9771	12.8841	12.79	12.827
ENSG00000004399	PLXND1	1.19877	7.8e-91	0.884424	2.73e-49		12.6397	12.6206	12.5799	13.7269	13.7787	13.9226	12.3045	12.4556	12.3886	13.3101	13.2437	13.2508
ENSG00000004455	AK2	-0.320998	3.68e-11	-0.104381	0.0449578		14.5569	14.4741	14.519	14.2117	14.2334	14.1413	14.1803	14.0902	14.0746	14.0413	13.9629	14.0288
ENSG00000004468	CD38	1.43975	9.48e-05	1.17321	0.0259094		5.56864	5.51725	5.60276	6.84235	6.58379	7.26313	3.07187	3.27289	4.10094	3.8584	4.80785	4.39815
ENSG00000004478	FKBP4	-0.947576	1.2e-106	0.400352	5.46e-19		16.009	15.9525	16.0115	15.0527	15.1002	14.9755	13.2724	13.2167	13.2666	13.6669	13.6431	13.6466
ENSG00000004487	KDM1A	-0.0947699	0.0197755	0.499905	1.72e-37		14.8888	14.8481	14.8201	14.7815	14.7807	14.7099	14.081	14.0534	14.0639	14.5736	14.5741	14.5499
ENSG00000004534	RBM6	-0.399334	1.42e-10	0.0977984	0.15051		12.7856	12.6454	12.7167	12.378	12.3304	12.2413	12.7362	12.6041	12.6702	12.7327	12.7194	12.8498
ENSG00000004660	CAMKK1	-1.00053	5.7e-47	-0.719834	5.91e-24		11.7324	11.6705	11.8331	10.7371	10.8228	10.6784	11.1569	11.2662	11.2557	10.5271	10.4285	10.5677
ENSG00000004700	RECQL	-0.268493	1.14e-05	-0.211573	0.000736773		12.717	12.6824	12.5678	12.3783	12.492	12.2878	12.5899	12.5716	12.5613	12.3502	12.3803	12.3579
ENSG00000004766	VPS50	-0.111543	0.210262	-0.697165	1.8e-16		11.0017	10.8686	10.7959	10.8907	10.762	10.6784	10.7174	10.7622	10.7054	10.0608	10.1215	9.91317
ENSG00000004776	HSPB6	-0.828849	3.88e-07	0.666097	2e-06		7.53365	7.48982	7.6293	6.85473	6.46819	6.89414	8.56083	8.3695	8.54945	9.08724	9.28455	9.08263
ENSG00000004777	ARHGAP33	-0.770935	1.41e-15	-1.06528	1.12e-22		11.4679	11.2968	11.1713	10.4443	10.5845	10.6068	9.3218	9.43742	9.44062	8.30846	8.18124	8.51987
ENSG00000004779	NDUFAB1	-0.336589	1.04e-05	-0.192528	0.0153071		12.3571	12.5551	12.582	12.2072	12.1201	12.1685	12.7929	12.6323	12.5645	12.5434	12.3823	12.4918
ENSG00000004799	PDK4	3.81585	9.75e-34	5.5127	2.23e-05		5.36638	6.0179	4.29341	9.27854	8.9507	9.00805	2	2	2	3.8584	3.72623	3.4375
ENSG00000004809	SLC22A16	3.55369	0.013191	0.815738	0.10304		2	2	2	2	3.15776	2.54214	4.92845	5.56797	5.64555	6.35282	6.2831	5.83198
ENSG00000004838	ZMYND10	1.02275	0.00560228	0.148157	0.739128		5.93355	5.06391	5.72943	6.4275	6.4275	6.82618	5.41195	5.75617	6.44864	6.4771	5.93672	5.71953
ENSG00000004848	ARX	-2.06753	2.72e-08	-2.19012	6.02e-14		5.90394	5.35929	6.05385	3.57419	4.02778	4.35196	7.64518	8.13763	7.85177	6.15435	5.70097	5.43616
ENSG00000004864	SLC25A13	0.265726	8.34e-07	-0.104231	0.0735996		12.0627	12.0378	11.9729	12.3556	12.277	12.2367	11.9592	12.0108	11.9326	11.8308	11.8901	11.87
ENSG00000004866	ST7	0.5176	8.6e-19	0.431874	1.05e-12		11.9413	11.947	12.0263	12.5565	12.4613	12.4481	11.4081	11.2623	11.2858	11.712	11.7452	11.7936
ENSG00000004897	CDC27	-0.936676	2.38e-46	-0.88315	1.58e-41		13.8021	13.7103	13.5981	12.778	12.8641	12.6588	14.1605	14.1446	14.1536	13.299	13.3274	13.1797
ENSG00000004961	HCCS	-0.0670193	0.391427	0.453085	2.25e-10		10.9171	10.9005	10.9784	10.8711	10.9323	10.7882	10.8999	10.7313	10.7054	11.2773	11.1931	11.2289
ENSG00000004975	DVL2	-0.608933	1.61e-30	-0.37111	1.06e-11		12.9083	12.8961	12.9413	12.2629	12.2891	12.3662	12.4005	12.3898	12.3467	12.079	11.9234	12.0197
ENSG00000005007	UPF1	-0.53108	1.9e-20	-0.0728415	0.262983		14.6489	14.6972	14.7592	14.1008	14.1597	14.25	13.7459	13.8971	13.8799	13.8102	13.7184	13.7794
ENSG00000005020	SKAP2	1.4731	1.44e-40	0.300006	0.401947		10.1345	9.98018	9.77454	11.4489	11.4326	11.4361	3.68001	4.83551	3.90365	4.9686	3.72623	4.61484
ENSG00000005022	SLC25A5	-0.758145	1.08e-81	-0.169779	3.9e-05		15.5902	15.5223	15.6133	14.8112	14.8311	14.8106	15.1719	15.1497	15.1557	15.0313	14.9517	14.984
ENSG00000005059	MCUB	0.622516	2.51e-10	0.279705	0.00882697		10.0792	10.0269	9.87388	10.7211	10.6559	10.4594	9.47489	9.51953	9.40605	9.778	9.85568	9.5956
ENSG00000005073	HOXA11	0.223002	0.186242	-0.285189	0.167324		8.30228	8.20772	8.28407	8.32386	8.53157	8.58308	7.0902	6.64845	6.61927	6.55974	6.59013	6.42641
ENSG00000005075	POLR2J	0.0874229	0.150802	0.335512	1.07e-08		12.9513	12.8597	13.0222	13.0325	13.0132	13.0532	12.0845	12.2039	12.1671	12.5388	12.5042	12.4199
ENSG00000005100	DHX33	-1.05948	5.31e-118	-0.337199	2.4e-12		13.6253	13.6286	13.5617	12.5254	12.5874	12.5254	12.4061	12.4604	12.502	12.1474	12.1071	12.1052
ENSG00000005102	MEOX1	3.07383	1.31e-35	4.3588	1.2e-60		4.71978	5.18187	4.44879	7.71204	7.66262	7.77672	4.57524	4.10603	4.56921	8.58591	8.49366	8.41184
ENSG00000005108	THSD7A	6.62972	9.27e-298	3.52727	9.05e-44		4.41846	5.42456	5.535	11.6843	11.6582	11.7632	4.1065	4.5164	3.90365	7.23897	7.41126	7.59089
ENSG00000005156	LIG3	-0.542911	5.88e-22	-0.413443	4.9e-12		12.8718	12.7237	12.783	12.2747	12.2585	12.2197	11.4445	11.5608	11.5779	11.1227	11.1338	11.0928
ENSG00000005175	RPAP3	-0.997806	6.21e-44	-0.915972	1.44e-36		12.9901	12.9227	12.867	12.0083	11.9969	11.7738	12.6316	12.5529	12.5118	11.5895	11.7548	11.6027
ENSG00000005187	ACSM3 ENSG00000005187	-0.966261	0.0333088	-0.275203	0.557344		5.93355	4.74414	5.3891	4.84404	3.60968	4.97121	6.56036	6.20708	6.12511	6.06663	5.84699	6.21041
ENSG00000005189	REXO5	-1.24111	4.3e-14	-1.11842	1.29e-12		8.85623	8.36979	8.5345	7.25102	7.69726	7.10003	9.28404	9.2907	9.29961	8.20954	8.13933	8.20187
ENSG00000005194	CIAPIN1	0.120561	0.0221278	0.83239	5.69e-62		12.4647	12.5501	12.5992	12.6574	12.6413	12.681	12.1405	12.1827	12.2522	13.034	13.0131	13.026
ENSG00000005206	SPPL2B	0.371608	0.00211348	0.524056	1.33e-05		10.577	10.7872	10.9918	11.0344	11.0823	11.3611	10.7427	10.7575	10.9264	11.3632	11.1171	11.4967
ENSG00000005238	FAM214B	0.750018	7.68e-13	1.98439	1.31e-74		10.9999	11.032	11.2534	11.8554	11.668	12.0033	8.91059	9.29504	9.16829	11.2219	11.0677	11.0405
ENSG00000005249	PRKAR2B	0.147449	0.119155	-0.485705	2.5e-08		10.2999	10.2526	9.95714	10.3805	10.3686	10.2189	11.3803	11.275	11.266	10.797	10.8511	10.8203
ENSG00000005302	MSL3	0.409047	5.78e-12	0.376244	5.16e-10		10.9282	10.8774	10.9396	11.398	11.2905	11.2792	10.7584	10.7956	10.7456	11.1396	11.1632	11.1246
ENSG00000005339	CREBBP	0.398542	1.38e-14	0.180603	0.000789071		13.0828	13.169	13.2214	13.5287	13.5082	13.6326	13.2026	13.2025	13.246	13.368	13.4216	13.4026
ENSG00000005379	TSPOAP1	4.5552	0.000754278	1.47785	0.0011191		2	2	2	2.57959	3.60968	2.93528	4.82005	4.88246	5.36756	6.15435	6.45998	6.56302
ENSG00000005436	GCFC2	0.0262159	0.777691	-0.13459	0.145795		10.7388	10.624	10.6332	10.7479	10.6936	10.6319	9.84877	10.0262	9.87395	9.84379	9.84268	9.66708
ENSG00000005448	WDR54	-0.436796	8.95e-12	-0.54223	6.54e-17		12.3254	12.2836	12.2886	11.8215	11.921	11.8431	11.9556	11.9922	11.8966	11.539	11.3157	11.3599
ENSG00000005469	CROT	1.38451	3.3e-49	0.262917	0.0110342		9.48782	9.49433	9.39672	10.8787	10.7317	10.9046	9.23738	9.24428	9.4497	9.5544	9.70261	9.45693
ENSG00000005471	ABCB4	-0.76433	0.219627	1.2174	0.100532		5.81127	5.83792	5.535	5.62897	3.60968	5.23854	3.40775	3.53037	3.06807	3.36493	4.80785	4.07158
ENSG00000005483	KMT2E	0.611373	2.68e-19	0.682069	2.96e-23		12.7053	12.5301	12.4702	13.1974	13.1945	13.1557	12.2464	12.0961	12.1041	12.753	12.906	12.8324
ENSG00000005486	RHBDD2	-0.308004	1.18e-05	-0.456179	1.05e-10		13.8017	13.8408	14.0468	13.506	13.5451	13.7177	13.0841	13.0701	13.0939	12.6394	12.6007	12.64
ENSG00000005513	SOX8	1.33771	3.04e-31	2.17853	1.13e-10		9.46518	9.25287	9.55477	10.7278	10.7282	10.8242	3.40775	3.27289	4.27448	5.52409	5.75131	5.15411
ENSG00000005700	IBTK	-0.444549	4.81e-09	-0.259066	0.000945189		12.8813	12.7688	12.5378	12.324	12.331	12.2177	12.7506	12.7051	12.7569	12.4675	12.5403	12.4262
ENSG00000005801	ZNF195	-0.186528	0.0159086	0.0448736	0.606043		10.7638	10.6335	10.843	10.6096	10.4689	10.6059	11.0884	11.2229	11.1976	11.1885	11.214	11.2443
ENSG00000005810	MYCBP2	0.0720966	0.328831	0.203384	0.00366664		12.6079	12.5208	12.3735	12.6245	12.5516	12.5504	12.9731	13.0859	13.1458	13.2039	13.3264	13.2868
ENSG00000005812	FBXL3	0.0311321	0.722635	-0.0125915	0.903528		10.4962	10.4808	10.5228	10.6519	10.4317	10.5036	10.984	10.8431	10.8666	10.8114	10.9181	10.9248
ENSG00000005844	ITGAL	2.84543	2.29e-07	-0.983441	0.270193		3.51731	3.75487	3.69144	6.07223	6.22078	5.83063	3.07187	3.27289	3.06807	2	2.54767	3.18991
ENSG00000005882	PDK2	0.742016	7.69e-17	1.28149	1.24e-41		11.3181	11.1917	11.3341	11.9611	12.0004	12.1045	9.05808	9.41764	9.45196	10.7029	10.5075	10.5766
ENSG00000005884	ITGA3	1.61245	3.84e-16	0.131223	0.547819		7.32604	6.8592	7.28194	8.71528	8.81794	8.71421	8.95932	9.6859	9.8604	9.60002	9.53675	9.88477
ENSG00000005889	ZFX	0.0441755	0.539344	0.100172	0.164879		11.5292	11.3565	11.5181	11.5346	11.5028	11.502	11.0723	11.0621	10.9498	11.0911	11.1439	11.1514
ENSG00000005893	LAMP2	0.6578	1.64e-21	0.533779	1.64e-14		12.4078	12.2678	12.2528	13.0282	12.9367	12.938	12.3189	12.5126	12.5754	12.9688	13.0565	12.9931
ENSG00000005961	ITGA2B	-0.032919	0.861756	1.05093	9.02e-06		9.11072	8.69816	9.08347	8.92058	8.96736	8.93464	5.51985	4.88246	5.47818	6.29609	6.48994	6.03357
ENSG00000006007	GDE1	0.0972903	0.0749584	0.672841	6.29e-39		12.4823	12.4214	12.3823	12.5375	12.5153	12.526	12.0698	12.0486	12.1361	12.7256	12.8264	12.7178
ENSG00000006015	REX1BD	-0.179625	0.135311	-0.313783	0.00707676		9.69003	10.1574	10.2372	9.85733	9.82335	9.93008	10.6086	10.6136	10.5911	10.348	10.204	10.3193
ENSG00000006016	CRLF1	0.498539	2.67e-11	1.34815	1.64e-58		12.2793	12.294	12.4256	12.7713	12.8526	12.872	9.16721	9.04978	9.27429	10.6186	10.352	10.539
ENSG00000006025	OSBPL7	1.89395	1.84e-28	0.0347115	0.848639		6.22454	6.57286	6.31855	8.09257	7.98118	8.55536	9.94708	10.0091	10.2121	10.0945	9.97961	10.2018
ENSG00000006042	TMEM98	0.10933	0.0253357	0.573766	6.78e-31		13.0204	13.0254	13.0725	13.1162	13.1536	13.176	11.4116	11.3247	11.3701	11.9879	11.8982	11.9388
ENSG00000006047	YBX2	1.43608	2.02e-25	-0.711378	0.0779089		8.92786	8.59206	8.75901	10.0634	10.139	10.3547	4.43526	4.10603	4.27448	3.63266	3.50939	3.99635
ENSG00000006062	MAP3K14	-0.617382	2.42e-07	0.600617	1.02e-06		9.00311	9.00868	9.15856	8.30594	8.43566	8.58308	8.25734	8.34457	8.29117	8.80164	8.86046	9.0056
ENSG00000006118	TMEM132A	1.21013	4.17e-39	2.01754	5.67e-107		11.6048	11.6776	11.8906	12.8201	12.8197	13.1507	11.7214	11.8084	11.918	13.899	13.7523	13.8484
ENSG00000006125	AP2B1	0.179518	0.000385945	-0.200265	9.03e-05		15.292	15.2408	15.1859	15.4281	15.3976	15.4331	14.7952	14.8067	14.9218	14.5923	14.6911	14.6411
ENSG00000006128	TAC1	-0.379098	0.256504	-1.72797	0.208958		6.72548	6.78657	6.75068	6.47639	6.45475	6.23182	2.63327	2.95925	2	2.60901	2	2
ENSG00000006194	ZNF263	-0.737925	9.51e-28	-0.0414782	0.620408		12.2706	12.2454	12.4606	11.5758	11.5892	11.6091	11.3898	11.3006	11.2959	11.3534	11.2067	11.3006
ENSG00000006210	CX3CL1	4.62247	2.3e-26	2.69274	4.4e-14		3.51731	2.96346	3.92115	7.49987	7.22178	7.80052	3.90896	4.39214	5.02292	6.79627	7.2973	6.75781
ENSG00000006282	SPATA20	2.36758	1.22e-128	1.48319	1.47e-56		9.45246	9.22108	9.37023	11.5828	11.6446	11.8824	10.9933	11.1469	11.3393	12.706	12.5934	12.6436
ENSG00000006283	CACNA1G	0.230897	0.0145857	4.72325	2.29e-96		11.3806	11.4955	11.3316	11.5833	11.6052	11.7135	4.1065	4.39214	4.6967	9.07324	8.77485	8.69958
ENSG00000006327	TNFRSF12A	-0.425149	0.000624435	0.606753	5.41e-07		9.60056	9.66104	9.92276	9.33926	9.24026	9.35613	9.86591	9.79727	9.71738	10.3734	10.1593	10.6258
ENSG00000006377	DLX6	0.298366	0.000243679	-0.42494	7.29e-07		10.7781	10.7149	10.9379	11.1915	11.09	11.0477	10.0557	10.2418	10.141	9.71988	9.75598	9.70153
ENSG00000006432	MAP3K9	0.000939101	0.994595	0.635899	4.28e-08		10.239	10.3377	10.4465	10.3847	10.2742	10.3737	9.42024	9.97834	9.83983	10.3445	10.4496	10.4036
ENSG00000006451	RALA ENSG00000006451	0.197644	0.000534396	-0.114144	0.0609595		11.6891	11.7008	11.7318	11.9442	11.9116	11.8578	11.5469	11.6526	11.5177	11.4212	11.4683	11.489
ENSG00000006453	BAIAP2L1	-1.76306	8.36e-102	-2.00609	1.23e-84		12.5246	12.566	12.6361	10.7734	10.9023	10.7657	9.45464	9.7569	9.70606	7.86414	7.54568	7.57159
ENSG00000006459	KDM7A	-1.64784	3.07e-96	-1.23754	1.9e-58		11.5527	11.5408	11.584	9.94677	9.94366	9.8539	12.3448	12.0842	12.0499	10.9296	10.9748	10.8837
ENSG00000006468	ETV1	1.35147	6.49e-50	-0.313436	0.00178917		10.6187	10.2694	10.2636	11.7333	11.7293	11.7587	10.0631	9.9891	9.87564	9.70362	9.70261	9.59082
ENSG00000006530	AGK	-0.627124	1.71e-15	-0.426274	1.44e-07		12.531	12.3043	12.3198	11.7968	11.8717	11.6032	11.838	11.7621	11.857	11.4454	11.3896	11.3453
ENSG00000006534	ALDH3B1 ENSG00000006534	8.64277	1.31e-11	6.25762	2e-06		2	2	2	6.34216	6.65602	6.16001	2	2	2	4.30424	4.23075	4.14308
ENSG00000006576	PHTF2	0.053729	0.433455	0.455299	9.38e-13		12.2129	12.1467	12.0845	12.3024	12.141	12.1597	11.3677	11.321	11.3072	11.8031	11.8343	11.7214
ENSG00000006606	CCL26	-2.70685	5.18e-48	0.843993	0.583303		9.36551	9.5774	9.78369	6.7393	6.87358	7.11909	2.63327	2	2	2.60901	2	2.51312
ENSG00000006607	FARP2	0.0581861	0.422324	0.428425	8e-11		12.182	12.1272	12.0629	12.2264	12.2126	12.1066	12.024	12.1955	12.2542	12.6004	12.609	12.5585
ENSG00000006611	USH1C	2.22802	2.86e-05	0	1		4.71978	3.94484	3.92115	6.11403	6.3425	6.12273	2	2	2	2	2	2
ENSG00000006625	GGCT	-1.00874	1.57e-36	-0.5365	8.35e-11		11.8718	11.7314	11.6754	10.792	10.8024	10.6647	11.1831	11.0924	10.9704	10.5626	10.6361	10.444
ENSG00000006634	DBF4	-1.25299	1.71e-43	-0.3973	3.2e-05		12.754	12.6349	12.5269	11.4682	11.5199	11.1543	11.4244	11.3205	11.257	10.945	11.0127	10.8553
ENSG00000006638	TBXA2R	0.0776279	0.706592	3.14262	2.49e-36		7.90645	8.09194	7.73122	7.90889	8.01362	8.05924	4.82005	4.25617	5.07078	7.74204	7.46503	7.79889
ENSG00000006652	IFRD1	-0.816009	2.62e-24	-1.18578	4.14e-49		12.2702	12.1229	12.2604	11.4666	11.4326	11.3081	12.3726	12.1088	12.1184	10.9504	11.1014	11.0056
ENSG00000006695	COX10	-0.380471	4.19e-09	-0.176384	0.0144935		11.4824	11.3049	11.3667	11.0452	10.9945	10.9769	10.4288	10.3872	10.4307	10.2531	10.2507	10.2154
ENSG00000006704	GTF2IRD1	-0.472606	2.76e-19	0.253419	7.11e-06		13.0412	13.0697	13.0986	12.5802	12.5295	12.6798	11.5426	11.555	11.5295	11.8531	11.7709	11.7624
ENSG00000006712	PAF1	-0.223396	1.56e-06	0.138888	0.00574247		14.5266	14.4681	14.6093	14.3205	14.3078	14.3088	12.4523	12.499	12.4276	12.6205	12.586	12.5905
ENSG00000006715	VPS41	0.278043	1.4e-06	-0.146321	0.0185308		12.2811	12.214	12.1739	12.5174	12.5102	12.4759	11.6194	11.6218	11.7655	11.4982	11.5766	11.4958
ENSG00000006740	ARHGAP44	-0.878697	0.00127052	-0.495384	0.0773677		6.75895	6.38885	6.64214	5.44472	6.08783	5.68475	6.8075	6.44458	6.6511	6.27667	6.101	6.1247
ENSG00000006744	ELAC2	-0.0793341	0.106353	0.465825	1.17e-22		13.3297	13.3051	13.3474	13.1872	13.2502	13.3043	12.1228	12.1537	12.1893	12.6011	12.6114	12.6496
ENSG00000006747	SCIN	0.0900146	0.863846	0.363834	0.559247		5.99101	4.84295	5.60276	5.6855	5.64274	5.55078	4.1065	3.93844	3.90365	4.51775	4.60382	3.4375
ENSG00000006756	ARSD	3.15063	1.73e-73	1.36361	2.06e-16		6.62016	6.71009	6.82349	9.68433	9.8454	9.92738	7.22385	7.68707	8.09683	9.06478	9.08804	9.02466
ENSG00000006757	PNPLA4	-0.247198	0.204312	-0.202352	0.0438904		6.38319	5.63224	6.14759	5.93906	5.90231	5.63264	10.5652	10.5442	10.6356	10.3848	10.3863	10.3696
ENSG00000006831	ADIPOR2	0.173607	6.94e-05	0.504465	6.97e-30		14.0584	14.0005	13.9995	14.2411	14.1756	14.1617	12.3393	12.3601	12.3951	12.8865	12.8841	12.8366
ENSG00000006837	CDKL3	0.247004	0.532905	-0.0224668	0.96882		5.36638	4.79439	5.3502	5.34295	5.4665	5.40309	5.51985	5.17418	5.28881	5.15026	5.38754	5.37807
ENSG00000007038	PRSS21	0.308188	0.0707204	0.31781	0.00212706		6.33961	5.99659	6.64214	6.53909	6.65602	6.6926	10.4471	10.4625	10.6729	10.899	10.8293	10.8149
ENSG00000007047	MARK4	0.591915	1.19e-10	0.552868	2.39e-09		11.33	11.4134	11.7084	12.0299	12.0253	12.1924	11.4157	11.6157	11.5949	12.0737	12.0457	12.1693
ENSG00000007062	PROM1	-1.69455	2.8e-09	-2.64082	7.43e-17		7.43357	7.51252	7.11793	5.57013	6.10513	5.46399	6.65806	7.32021	7.23792	4.51775	4.42931	4.96976
ENSG00000007080	CCDC124	-0.55516	4.48e-12	0.255019	0.00248226		12.8	12.8837	13.0218	12.3778	12.2688	12.4005	12.0403	11.9885	11.9077	12.3807	12.0707	12.237
ENSG00000007129	CEACAM21	0.696323	0.207275	-0.108235	0.882875		4.65014	4.63805	4.37319	5.27088	4.51582	5.52243	4.19598	4.83551	3.79386	4.64434	4.08136	3.99635
ENSG00000007168	PAFAH1B1	0.196718	3.6e-05	0.296894	1.39e-09		13.8247	13.8393	13.8507	14.047	14.0039	14.0537	12.4537	12.3076	12.3782	12.6346	12.7055	12.6902
ENSG00000007174	DNAH9	0.608945	2.08e-06	2.5209	9.11e-55		9.10747	9.36312	9.48016	9.96402	9.94606	9.88625	5.83044	6.27902	6.44864	8.63248	8.81977	8.53324
ENSG00000007202	KIAA0100	0.245449	6.05e-06	0.702665	2.61e-39		14.5434	14.5296	14.4323	14.7275	14.7607	14.7556	13.4355	13.5557	13.6233	14.2085	14.2735	14.2453
ENSG00000007237	GAS7	1.30278	3.24e-18	0	1		8.8906	8.60971	8.53016	9.92346	9.84668	10.1464	2	2	2	2	2	2
ENSG00000007255	TRAPPC6A	1.12969	2.65e-16	0.356341	0.0041886		7.28067	7.52745	7.45692	8.56894	8.40455	8.64357	9.61328	9.80642	9.85699	10.2959	9.93131	10.1055
ENSG00000007264	MATK	-0.589988	8.46e-08	0.726126	1.23e-09		10.9973	11.0463	11.2173	10.4007	10.4496	10.6426	8.6347	8.91799	8.51958	9.53614	9.25215	9.47089
ENSG00000007306	CEACAM7	-2.34424	0.00521721	-2.02387	0.307552		5.64223	5.57589	4.83429	4.30899	2.86452	2.93528	2	2	2.6307	2	2	2
ENSG00000007312	CD79B	1.45359	1.91e-38	5.74439	5.43e-06		9.06796	8.95997	8.91042	10.3622	10.4005	10.5117	2	2	2	4.05355	3.82354	3.64876
ENSG00000007314	SCN4A	1.97276	4.57e-22	-0.743961	0.3491		7.00194	6.65676	7.05884	8.82944	8.72306	8.98226	3.40775	2.55793	3.06807	2.60901	2.94369	2.51312
ENSG00000007341	ST7L	-0.340295	5.04e-05	-0.669475	5.71e-17		10.0149	9.93749	9.96521	9.6947	9.67336	9.52641	10.5984	10.5961	10.6356	10.022	9.97433	9.82895
ENSG00000007372	PAX6	-0.207442	0.0816922	-0.416492	0.000104102		9.34912	9.09141	9.06856	8.86659	9.09626	8.92384	11.1073	10.8585	10.8034	10.4545	10.6133	10.4668
ENSG00000007376	RPUSD1	-0.050174	0.715866	0.371216	0.00320322		11.299	11.5627	11.8082	11.4195	11.4386	11.691	10.9602	11.2556	11.3778	11.6638	11.5656	11.5039
ENSG00000007384	RHBDF1	1.11807	1.72e-17	1.74424	8.64e-36		8.2794	8.62019	8.45881	9.42685	9.5681	9.70732	7.43154	7.64685	7.30948	9.32318	9.08804	9.16438
ENSG00000007392	LUC7L	-0.215544	9.93e-05	0.333371	9.32e-10		12.0442	12.1376	12.1795	11.9402	11.8679	11.9117	12.1653	12.1063	12.0703	12.4681	12.408	12.4659
ENSG00000007402	CACNA2D2	2.88065	2.25e-37	3.88145	2.15e-23		5.87371	6.0179	5.87356	8.52315	8.84137	8.78155	3.07187	3.93844	3.06807	6.87585	6.88883	6.36792
ENSG00000007516	BAIAP3	1.10171	3.69e-07	2.52628	8.41e-14		7.17307	7.05742	7.78326	8.38488	8.53157	8.44639	3.68001	4.10603	4.10094	6.19629	6.0212	6.27549
ENSG00000007520	TSR3	-0.277998	0.00072841	-0.0352107	0.723212		11.2366	11.4089	11.5703	11.106	11.1516	11.1456	11.4479	11.4663	11.4014	11.3911	11.3136	11.4997
ENSG00000007541	PIGQ	1.2134	2.52e-42	0.778789	3.63e-18		10.6038	10.6056	10.7712	11.7631	11.7515	12.0816	10.9824	10.8334	10.9329	11.7134	11.6347	11.7341
ENSG00000007545	CRAMP1	0.347889	0.000704346	0.27992	0.00550379		9.32139	9.46941	9.79097	9.90869	9.8633	9.8918	10.4195	10.51	10.403	10.7192	10.7039	10.7498
ENSG00000007866	TEAD3	1.00473	4.9e-23	2.38261	1.8e-101		10.9263	10.845	10.9712	11.802	11.8908	12.05	8.09236	8.09342	8.63152	10.6529	10.6311	10.6958
ENSG00000007923	DNAJC11	-0.206611	0.000195434	0.0997896	0.0903242		13.3222	13.2047	13.3834	13.083	13.1047	13.1076	13.2671	13.2662	13.351	13.446	13.3588	13.3791
ENSG00000007944	MYLIP ENSG00000007944	1.0739	1.44e-69	1.74631	4.36e-178		10.8633	10.8657	10.8422	11.9431	11.8258	12.0142	10.4607	10.5081	10.441	12.2108	12.2449	12.1863
ENSG00000007968	E2F2	-1.8975	2.34e-128	-0.373879	5.2e-06		13.4214	13.4206	13.502	11.573	11.6519	11.4223	12.0452	12.287	12.3561	11.9359	11.8329	11.8153
ENSG00000008018	PSMB1	-0.0431945	0.442335	-0.0392398	0.508137		14.1554	14.1607	14.2141	14.1717	14.1174	14.1116	14.7973	14.662	14.6384	14.6873	14.6189	14.6779
ENSG00000008056	SYN1	-2.11421	0	-0.751096	2.55e-26		13.8596	13.9191	13.9925	11.7892	11.8647	11.7794	9.86932	9.80338	9.89903	9.14994	9.14562	9.03644
ENSG00000008083	JARID2	0.48584	7.03e-19	0.296817	1.26e-07		12.9246	12.7795	12.864	13.3191	13.2783	13.426	12.6313	12.6666	12.6835	12.9823	12.9656	12.9237
ENSG00000008086	CDKL5	0.351496	0.00172927	0.312762	0.00577392		9.28739	9.03766	9.13301	9.57261	9.48957	9.44567	9.14491	9.35452	9.47215	9.60198	9.74048	9.57636
ENSG00000008118	CAMK1G	-1.72692	4.2e-80	-0.329423	0.0460426		12.276	12.0637	11.9861	10.3556	10.4428	10.3677	6.70454	6.60712	6.8562	6.11116	6.53373	6.50992
ENSG00000008128	CDK11A	-0.0467949	0.860275	0.649102	0.0608249		7.4439	7.52745	7.88202	7.50773	7.58457	7.65793	4.28023	4.92792	4.42936	5.15026	4.75948	5.43616
ENSG00000008130	NADK	-0.235026	0.000108524	-0.0700027	0.299541		13.1385	13.2092	13.3462	13.0083	12.9653	13.0233	13.0453	13.0113	13.038	13.018	12.8761	12.987
ENSG00000008196	TFAP2B	0.885136	3.06e-32	-0.1856	0.12493		13.1899	13.2772	13.4408	14.174	14.094	14.2988	7.84512	7.83759	7.95739	7.69893	7.80594	7.58449
ENSG00000008256	CYTH3	0.226235	0.000180364	1.26532	7.9e-101		11.7224	11.6709	11.6675	11.9446	11.8182	11.9722	10.9074	11.0214	10.9806	12.1928	12.2436	12.2663
ENSG00000008277	ADAM22	0.191183	0.0109544	0.469129	3.29e-10		10.3543	10.3999	10.3936	10.5499	10.5206	10.6484	9.91285	10.0314	10.0228	10.4151	10.4246	10.5299
ENSG00000008282	SYPL1	-0.188313	0.000427437	0.0272568	0.675163		12.5594	12.4693	12.4978	12.346	12.342	12.273	11.9503	11.9532	12.0618	12.0163	12.04	11.9927
ENSG00000008283	CYB561	0.162753	0.131895	0.931668	2.83e-22		9.6922	9.74489	10.0602	9.96972	10.0614	9.97785	10.9434	11.2444	11.2576	12.0915	12.0626	12.1047
ENSG00000008294	SPAG9	0.016628	0.773538	-0.0733687	0.176452		12.9477	12.8025	12.7946	12.8563	12.851	12.8906	13.6381	13.6499	13.6316	13.5482	13.6006	13.5504
ENSG00000008300	CELSR3	0.339488	2.14e-05	0.956805	1.92e-48		9.06127	9.03505	8.98532	9.32376	9.37119	9.39574	10.5714	10.7079	10.6385	11.5881	11.5682	11.631
ENSG00000008311	AASS	0.464453	1.96e-13	-0.272883	1.51e-05		11.2073	11.0425	11.0254	11.5711	11.5632	11.5352	11.9747	12.0032	12.1092	11.7744	11.7591	11.7391
ENSG00000008323	PLEKHG6	2.18973	8.61e-05	1.71583	0.366375		4.24036	3.75487	5.04384	5.98483	6.3425	6.77902	2	2	2	2.60901	2	2
ENSG00000008324	SS18L2	-0.236327	0.0152238	0.365441	0.000128069		9.55127	9.63024	9.52014	9.40387	9.3801	9.21044	9.4039	9.50648	9.42229	9.70906	9.8237	9.88607
ENSG00000008382	MPND	0.033102	0.757114	0.527168	2.31e-08		10.5876	10.5888	10.6722	10.5547	10.653	10.7351	10.1356	10.476	10.2747	10.9535	10.7488	10.7788
ENSG00000008394	MGST1	-0.30794	0.0038722	-1.01384	3.06e-34		8.84847	8.72432	8.48148	8.2969	8.6003	8.22236	13.237	13.3708	13.3411	12.3209	12.3627	12.2259
ENSG00000008405	CRY1	-0.21774	0.00112666	0.264005	5.35e-05		10.8623	10.8818	10.9264	10.6964	10.6375	10.6864	10.9816	11.1318	11.1469	11.3223	11.3365	11.3969
ENSG00000008441	NFIX	1.07883	5.12e-36	1.73719	8.79e-86		11.5183	11.5162	11.5268	12.5281	12.5429	12.716	9.87102	10.3131	10.2054	11.9097	11.8452	11.8753
ENSG00000008513	ST3GAL1	-0.918204	4.91e-25	1.33957	8.1e-40		11.0276	11.0554	10.8665	10.1209	10.068	10.0203	8.17171	8.12305	8.41222	9.45857	9.61358	9.6193
ENSG00000008516	MMP25	1.769	3.46e-09	2.36053	1.82e-08		5.36638	5.18187	5.84587	7.0287	7.29146	7.15647	3.90896	3.53037	3.40324	5.38596	5.64882	5.59757
ENSG00000008517	IL32	0.0329988	0.970649	-1.42503	0.094123		7.48448	7.05742	7.1063	7.34176	7.33611	7.0904	4.57524	5.56797	3.67503	2	4.08136	4.14308
ENSG00000008710	PKD1	0.54224	1.19e-14	-0.361704	2.95e-07		12.2695	12.4058	12.4148	12.8367	12.8233	13.05	14.1023	13.9964	14.0539	13.7371	13.5964	13.7318
ENSG00000008735	MAPK8IP2	2.79513	2.3e-90	1.84833	1.99e-24		8.23846	8.23071	8.57302	11.0472	11.0509	11.2956	5.5541	6.16972	6.12511	7.62408	7.60162	8.0144
ENSG00000008838	MED24	0.0771958	0.279989	0.362952	7.52e-08		13.2346	13.3105	13.3576	13.3473	13.3096	13.4751	12.3417	12.5369	12.5175	12.8686	12.8569	12.7656
ENSG00000008853	RHOBTB2	2.07836	1.14e-147	0.872217	3.34e-31		9.32698	9.18856	9.30561	11.2453	11.3642	11.4165	10.782	11.0181	10.9377	11.8199	11.8007	11.7413
ENSG00000008869	HEATR5B	0.149449	0.0151072	-0.27779	3.66e-06		11.8531	11.8129	11.8051	11.9961	11.9626	11.9601	12.2123	12.2019	12.3253	11.8947	12.0632	11.9457
ENSG00000008952	SEC62	-0.0764678	0.134971	-0.0541769	0.312822		12.5824	12.5154	12.541	12.5201	12.4765	12.4111	12.8735	12.8158	12.8188	12.7681	12.812	12.7654
ENSG00000008988	RPS20	-0.290568	1.79e-08	-0.249655	1.79e-06		15.9096	15.8377	15.9231	15.6774	15.6119	15.5057	16.2173	16.1871	16.1249	15.954	15.9133	15.9145
ENSG00000009307	CSDE1	-0.216057	8.16e-05	-0.237113	1.73e-05		16.1365	16.0246	15.9852	15.8901	15.8576	15.751	16.558	16.4812	16.5197	16.2492	16.3318	16.2662
ENSG00000009335	UBE3C	-0.887321	4.05e-87	-0.187301	6.85e-05		14.5264	14.6016	14.5718	13.6548	13.6931	13.6914	13.7866	13.8293	13.8882	13.6682	13.6806	13.5943
ENSG00000009413	REV3L	-0.212149	0.00270038	-0.729557	1.44e-26		12.2688	12.0777	12.0489	11.955	11.9423	11.8691	12.4525	12.4607	12.5261	11.6879	11.8492	11.7107
ENSG00000009694	TENM1	0.411972	0.000347329	-0.528599	1.48e-06		9.69436	9.72073	9.83037	10.0937	10.1712	10.2122	11.8227	12.1149	12.4076	11.5732	11.641	11.6051
ENSG00000009709	PAX7	-2.00193	8.16e-117	-1.10872	3.97e-37		12.3982	12.4358	12.5261	10.4586	10.5391	10.3628	11.9719	12.2475	12.3512	11.1603	11.0229	11.0894
ENSG00000009780	FAM76A	-0.0625617	0.566186	-0.430362	2.49e-05		10.027	9.91353	9.76533	9.83094	9.83636	9.861	9.76536	9.54529	9.69274	9.13385	9.23456	9.34389
ENSG00000009790	TRAF3IP3	-1.74254	2.92e-56	0.271524	0.160422		12.252	12.1485	12.3386	10.523	10.596	10.3993	6.15444	6.38062	6.03147	6.06663	6.94397	6.19367
ENSG00000009830	POMT2	0.157997	0.0351798	-0.0174049	0.852416		10.8796	10.8701	11.0262	11.0371	11.0747	11.1398	11.3483	11.3151	11.3202	11.2021	11.3031	11.416
ENSG00000009844	VTA1	-0.527269	7.63e-13	-0.266049	0.000496999		12.6782	12.626	12.5383	12.1374	12.1331	11.9898	12.2938	12.3735	12.2773	12.0814	12.1642	11.8913
ENSG00000009950	MLXIPL	0.0417276	0.960175	0.387307	0.684902		8.95338	8.96547	9.01982	8.87573	8.99778	9.17445	3.79902	4.32576	2	3.36493	3.25409	4.71208
ENSG00000009954	BAZ1B	-0.108719	0.0206652	0.0371459	0.482941		14.5377	14.4962	14.4881	14.4256	14.4303	14.3385	13.9849	13.9773	14.0467	14.0129	14.0893	14.0175
ENSG00000010017	RANBP9	0.0247385	0.729198	0.777486	1.36e-35		12.5938	12.5115	12.4765	12.5285	12.5569	12.5717	11.924	11.7336	11.7835	12.5395	12.6763	12.5571
ENSG00000010072	SPRTN	-0.418714	4.42e-08	0.152662	0.0588232		10.438	10.4884	10.621	10.0819	10.1168	10.1028	10.4539	10.4712	10.3323	10.5894	10.6192	10.5097
ENSG00000010165	EEF1AKNMT	-0.371398	1.79e-12	0.212763	7.77e-05		12.7457	12.6631	12.8054	12.3518	12.3819	12.3692	12.6061	12.6989	12.735	12.8885	12.8906	12.902
ENSG00000010219	DYRK4	-0.242562	0.0744244	-0.369788	0.00564206		8.98908	8.89236	9.25649	8.77512	8.81005	8.8516	9.2268	9.51953	9.13772	9.00114	8.86619	8.94687
ENSG00000010244	ZNF207	-0.129312	0.00792312	0.0498183	0.3581		13.7798	13.7784	13.9097	13.6735	13.6932	13.717	13.1881	13.1561	13.2077	13.2178	13.2297	13.2534
ENSG00000010256	UQCRC1	-0.0412686	0.460346	-0.130377	0.0141759		14.1491	14.1689	14.2781	14.0943	14.1606	14.2181	14.4985	14.5303	14.5159	14.4275	14.3435	14.3819
ENSG00000010270	STARD3NL	0.283998	1.82e-07	0.112446	0.0610598		11.9787	11.9985	11.9576	12.3052	12.1955	12.2847	11.4307	11.3531	11.3689	11.4372	11.5282	11.5212
ENSG00000010278	CD9	0.460524	0.0184783	0.844129	0.163922		7.96498	7.83413	7.86832	8.32386	8.30323	8.40039	3.07187	3.27289	2.6307	3.63266	2.54767	3.99635
ENSG00000010292	NCAPD2	-0.922047	3.19e-76	-0.773398	1.85e-52		15.3894	15.3364	15.2454	14.4152	14.4636	14.3266	14.0286	14.028	14.0186	13.2662	13.2699	13.2193
ENSG00000010295	IFFO1	1.57849	1.73e-24	0.372233	0.0211609		8.60798	8.29321	8.68668	10.058	10.0266	10.2222	9.07587	9.69579	9.80134	10.0132	9.93404	9.83571
ENSG00000010310	GIPR	2.22295	1.7e-10	4.8436	1.53e-15		5.2768	4.52354	5.2691	6.93853	7.02672	7.38624	2.63327	2	3.40324	6.04385	6.64441	6.44067
ENSG00000010318	PHF7	-1.12635	4.36e-06	-1.23788	1.58e-06		8.08199	7.3456	7.88882	6.61383	6.97118	6.47314	7.40363	7.21411	7.28939	5.99716	6.44477	5.83198
ENSG00000010319	SEMA3G	2.58975	1.13e-20	1.93885	1.44e-11		4.71978	5.57589	5.1382	7.785	7.57839	7.60483	4.70283	5.17418	5.36756	7.13499	6.69672	6.89875
ENSG00000010322	NISCH	1.09516	2.29e-46	0.725991	4.45e-21		11.6983	11.5659	11.6038	12.6243	12.6646	12.8529	11.7876	11.9693	11.9917	12.6594	12.5501	12.7192
ENSG00000010361	FUZ	-0.63148	1.5e-15	-0.45493	1.73e-08		11.6242	11.5115	11.7261	10.8764	10.9992	11.0924	11.4507	11.3896	11.4113	11.0666	10.8482	10.9679
ENSG00000010404	IDS	0.262362	2.91e-05	-0.0464142	0.518255		11.4546	11.4184	11.4415	11.7249	11.7011	11.6738	11.7493	11.8574	11.971	11.8237	11.8427	11.7804
ENSG00000010539	ZNF200 ENSG00000010539	-0.379672	2.26e-05	0.0983525	0.348098		11.0147	10.9176	11.0507	10.6322	10.6691	10.5438	10.0239	9.6726	9.91386	9.89403	10.0084	10.0132
ENSG00000010610	CD4	7.77602	7.59e-09	5.98379	1.62e-05		2	2	2	5.79233	5.49303	5.46399	2	2	2	4.51775	3.91469	3.4375
ENSG00000010626	LRRC23	-0.0933373	0.529807	-0.637188	4.3e-05		9.29881	9.1335	9.10991	9.21033	9.06344	8.98745	7.77426	7.95753	7.81711	7.11326	7.02804	7.49167
ENSG00000010704	HFE	0.716788	8.91e-22	0.232971	0.00372428		10.0693	10.0031	9.94903	10.705	10.7359	10.7242	9.84877	9.98373	9.85529	10.1961	10.0479	10.1453
ENSG00000010803	SCMH1	0.6164	1.11e-22	0.227717	0.000459147		11.2269	11.0841	11.179	11.759	11.7061	11.8676	11.4399	11.4439	11.5231	11.6675	11.711	11.7107
ENSG00000010810	FYN	0.094581	0.195691	-0.979356	1.44e-49		11.6999	11.651	11.7464	11.8634	11.7501	11.7663	13.1304	12.9361	12.8939	11.9898	11.9931	12.0511
ENSG00000010818	HIVEP2	0.269203	0.00110849	1.04191	9.91e-41		10.4662	10.3639	10.3573	10.7186	10.5899	10.6832	10.4719	10.6649	10.7621	11.6139	11.7106	11.7074
ENSG00000010932	FMO1	0.835885	0.106193	1.69851	0.00607319		5.36638	4.74414	4.83429	5.81784	5.90231	5.52243	3.68001	2.55793	3.67503	4.37898	5.21894	3.99635
ENSG00000011007	ELOA	-0.751575	3.65e-63	-0.42931	2.33e-21		13.8016	13.7962	13.7933	12.9991	13.127	13.0065	13.6742	13.6916	13.6999	13.272	13.2733	13.233
ENSG00000011009	LYPLA2	0.834607	1.03e-20	1.29349	3.26e-47		12.4942	12.5201	12.7143	13.3291	13.3366	13.5632	11.6149	11.9563	11.8769	13.1392	13.037	13.169
ENSG00000011021	CLCN6	0.291484	8.15e-05	0.518287	6.12e-13		10.9125	10.8701	10.9206	11.1387	11.1217	11.3081	11.1123	11.1153	11.2698	11.6144	11.6922	11.7442
ENSG00000011028	MRC2	2.0593	5.98e-185	1.67508	6.65e-132		10.9364	10.7343	10.8963	12.8283	12.895	13.0119	12.5793	12.7819	12.7624	14.4085	14.3493	14.3976
ENSG00000011105	TSPAN9	1.98135	1.65e-90	2.40672	3.14e-119		10.6569	10.6524	10.7977	12.6034	12.5905	12.84	8.69349	9.19399	9.13772	11.3934	11.4039	11.4761
ENSG00000011114	BTBD7	0.526647	8.56e-14	0.311272	1.15e-05		11.3617	11.2704	11.3384	11.89	11.7918	11.8655	11.9794	12.0917	12.1821	12.2925	12.5003	12.3924
ENSG00000011132	APBA3	-0.114832	0.32584	-0.0569262	0.663841		10.4888	10.6676	10.8777	10.5782	10.3979	10.725	10.4897	10.5109	10.6592	10.6119	10.4275	10.4502
ENSG00000011143	MKS1	0.415383	1.56e-06	-0.254146	0.0035003		10.4586	10.3938	10.257	10.7437	10.7057	10.9019	11.549	11.3098	11.3508	11.1383	11.1093	11.2088
ENSG00000011198	ABHD5	0.21146	0.0536395	0.0842413	0.4628		9.32698	9.21648	9.42273	9.59123	9.4273	9.57898	10.3444	10.2926	10.586	10.3745	10.5454	10.5612
ENSG00000011201	ANOS1	0.690685	0.206658	5.48081	5.21e-05		4.96891	4.74414	4.58905	5.23345	5.49303	5.40309	2	2	2	3.03592	3.72623	3.99635
ENSG00000011243	AKAP8L	-0.490172	2.59e-11	0.137588	0.0844718		13.148	13.0331	13.2901	12.6166	12.6433	12.7491	12.5782	12.6858	12.7348	12.8105	12.7113	12.8884
ENSG00000011258	MBTD1	0.926352	1.6e-37	0.245457	0.000690461		10.5653	10.4875	10.4103	11.5059	11.3628	11.3666	12.1049	11.9522	11.9898	12.2216	12.3561	12.2036
ENSG00000011260	UTP18	-0.425401	9.45e-17	-0.0162753	0.803246		12.803	12.7686	12.7959	12.4591	12.3404	12.2881	12.922	12.8808	12.9033	12.8837	12.9089	12.8645
ENSG00000011275	RNF216	-0.143289	0.00440315	0.0324162	0.591629		13.7084	13.6369	13.705	13.5158	13.4927	13.6101	12.252	12.3347	12.2976	12.3057	12.3566	12.3203
ENSG00000011295	TTC19	-0.118253	0.115929	-0.230457	0.00205601		11.5029	11.3711	11.3272	11.3248	11.3223	11.2003	11.2048	11.0338	11.1293	10.9389	10.8605	10.8817
ENSG00000011304	PTBP1	-0.57509	2.18e-24	0.148858	0.0130864		15.3652	15.4147	15.5478	14.8329	14.8914	14.8839	15.1197	15.1022	15.1216	15.3566	15.2364	15.1921
ENSG00000011332	DPF1	-0.838722	4.77e-23	-0.187181	0.0871026		11.3307	11.3664	11.4275	10.4545	10.5588	10.5975	8.65456	8.68297	8.8666	8.72492	8.5193	8.40458
ENSG00000011347	SYT7	-0.178062	0.539999	-0.788446	0.00371279		7.08345	7.46676	7.43849	7.13402	7.12331	7.24589	6.86319	7.81357	7.9252	6.99943	6.47504	6.98883
ENSG00000011376	LARS2	-0.0168877	0.787646	0.12658	0.0247995		12.0765	12.0237	12.0793	11.9761	12.0179	12.13	12.5483	12.601	12.5613	12.7271	12.7119	12.6515
ENSG00000011405	PIK3C2A	0.209593	0.0108895	0.286029	0.000481828		12.2201	12.0563	11.8489	12.31	12.2235	12.2416	12.1934	12.2163	12.2859	12.4589	12.5992	12.4925
ENSG00000011422	PLAUR	-0.754766	8.59e-13	1.0602	5.55e-26		9.63476	9.39807	9.50915	8.92352	8.7563	8.60353	9.27637	9.37313	9.41535	10.4184	10.3315	10.4816
ENSG00000011426	ANLN	-1.26881	1.59e-77	-0.282352	8.68e-05		14.7338	14.6407	14.5561	13.3868	13.4777	13.2572	12.8089	12.8941	12.9028	12.5593	12.6885	12.5076
ENSG00000011451	WIZ	0.877096	2.08e-34	0.630865	1.85e-18		12.3163	12.3197	12.5397	13.2161	13.2031	13.3901	12.896	13.0213	12.955	13.6558	13.5501	13.5591
ENSG00000011454	RABGAP1	0.107422	0.0610409	-0.228977	5.58e-05		13.5822	13.5299	13.4447	13.6746	13.5583	13.647	12.958	12.8754	12.8641	12.6197	12.7077	12.6831
ENSG00000011465	DCN	4.34064	8.86e-162	0.883398	3.36e-12		6.12538	5.88506	6.47138	10.5035	10.1946	10.5821	9.39211	9.52878	9.72301	10.3163	10.4362	10.5398
ENSG00000011478	QPCTL	-0.710288	6.44e-13	0.332154	0.00099338		10.027	10.2391	10.3719	9.58381	9.37119	9.57898	10.0224	9.99178	10.0499	10.3848	10.2648	10.4036
ENSG00000011485	PPP5C	-0.528377	3.32e-15	0.134671	0.0630499		13.3537	13.3291	13.5244	12.8277	12.8723	12.9286	13.1522	13.0152	13.0257	13.2686	13.1002	13.2269
ENSG00000011523	CEP68	0.434481	9.98e-08	0.372145	2.65e-06		10.3239	10.2197	10.0049	10.6456	10.5814	10.6368	11.0432	11.1226	11.2023	11.5415	11.4791	11.4661
ENSG00000011566	MAP4K3 ENSG00000011566	0.897897	4.14e-31	0.48835	3.37e-10		10.5037	10.4979	10.361	11.4606	11.2867	11.3029	10.9474	10.8782	10.886	11.2967	11.5105	11.358
ENSG00000011638	TMEM159 ENSG00000011638	0.444695	0.0804975	0.698437	0.00211537		6.44618	6.38885	6.14759	6.86701	6.86345	6.51691	7.04275	7.64685	7.95739	8.27949	8.15344	8.40821
ENSG00000011677	GABRA3	0.442773	0.467565	-0.240134	0.772772		5.18129	5.32551	5.04384	5.84292	5.54468	5.33951	4.1065	2.95925	3.90365	4.37898	3.25409	2.51312
ENSG00000012048	BRCA1 ENSG00000012048	-1.43442	3.3e-62	-1.02846	4.85e-31		13.3838	13.2437	13.1019	11.8741	11.91	11.6441	11.8574	11.6458	11.8424	10.7317	10.8301	10.7091
ENSG00000012061	ERCC1	0.305605	9.67e-08	0.0441939	0.501982		12.074	12.0748	12.1564	12.3477	12.4028	12.4694	12.6308	12.6432	12.594	12.7491	12.5943	12.6544
ENSG00000012171	SEMA3B	4.19371	1.43e-32	1.80803	1.72e-15		4.24036	3.27797	3.69144	7.739	7.16516	7.47769	6.3028	6.27902	6.71274	8.11977	8.14405	8.33377
ENSG00000012174	MBTPS2	-0.487656	2.28e-10	-0.763068	4.44e-23		12.6517	12.5824	12.3485	12.0496	12.0949	11.9911	12.3079	12.2379	12.3135	11.4877	11.6292	11.4503
ENSG00000012211	PRICKLE3	0.175658	0.102463	0.36945	0.000752993		11.111	10.9373	11.0029	11.1157	11.1922	11.2686	9.42487	9.75532	9.85187	10.209	9.99797	9.95474
ENSG00000012232	EXTL3	0.455068	4.8e-14	0.346327	1.95e-08		12.2961	12.2358	12.2229	12.615	12.7748	12.7242	11.9285	12.0876	12.0879	12.4052	12.3728	12.3707
ENSG00000012660	ELOVL5	-0.486662	1.63e-12	0.319699	6.02e-06		13.3663	13.1699	13.117	12.7646	12.765	12.6737	12.6579	12.5	12.6428	12.8957	12.9661	12.9007
ENSG00000012817	KDM5D ENSG00000012817	1.07364	1.75e-45	0.24705	0.00674521		12.4663	12.347	12.2822	13.4126	13.3746	13.5284	9.56371	9.35244	9.54596	9.5764	9.7713	9.83706
ENSG00000012822	CALCOCO1	0.774146	1.31e-28	0.319887	7.06e-06		11.4874	11.4279	11.5991	12.2397	12.249	12.3474	11.9293	12.0515	12.1539	12.3807	12.2993	12.4197
ENSG00000012963	UBR7	-0.861298	5.67e-54	-0.689308	2.04e-38		11.558	11.5241	11.4587	10.6059	10.7268	10.6244	12.2855	12.2545	12.2875	11.5747	11.59	11.5964
ENSG00000012983	MAP4K5	0.241665	0.00152295	0.351705	1.9e-06		11.0216	10.978	10.8596	11.2859	11.149	11.1491	11.6701	11.6317	11.6481	11.965	12.129	11.9003
ENSG00000013016	EHD3	2.66455	3.02e-147	1.93745	4.03e-99		8.14029	8.21235	7.89559	10.6843	10.717	10.8088	9.67098	10.0469	9.87227	11.7907	11.8463	11.7804
ENSG00000013275	PSMC4	0.406618	6.05e-16	0.684686	1.44e-41		14.7446	14.7101	14.8809	15.1794	15.1679	15.2133	13.3459	13.2811	13.3053	14.0158	13.9583	14.0114
ENSG00000013288	MAN2B2	1.32847	1.42e-55	0.906984	1.44e-25		10.6974	10.6651	10.5712	11.8967	11.9051	12.1036	10.0925	10.3852	10.3225	11.1275	11.1403	11.2609
ENSG00000013306	SLC25A39	0.0458229	0.559429	0.362282	3.32e-07		13.297	13.2271	13.3329	13.2486	13.2561	13.4793	13.1699	13.2173	13.2067	13.6574	13.4513	13.565
ENSG00000013364	MVP	2.01159	2.91e-82	1.84168	8.22e-75		8.81704	8.45427	8.61875	10.625	10.6105	10.6639	9.08468	9.27978	9.43834	11.1826	10.9978	11.1433
ENSG00000013374	NUB1	-0.118402	0.0502408	-0.168051	0.00688785		12.6093	12.4906	12.4841	12.4489	12.3747	12.4073	11.71	11.7558	11.7795	11.5772	11.6559	11.5065
ENSG00000013375	PGM3	0.0640466	0.426394	0.238776	0.00169545		12.2993	12.2578	12.1383	12.3449	12.3053	12.2399	11.8723	12.0473	12.1498	12.1944	12.3075	12.2938
ENSG00000013392	RWDD2A	0.455712	0.00206525	0.920414	8.06e-10		9.43185	9.27738	9.28771	9.77993	9.79564	9.78397	8.02681	8.42605	8.80779	9.26525	9.29943	9.52208
ENSG00000013441	CLK1	0.105978	0.233884	-0.164004	0.0503729		10.0423	9.91496	10.087	10.0459	10.2443	10.0603	11.2149	11.0843	11.2309	11.0207	10.9601	11.0591
ENSG00000013503	POLR3B	-0.230017	0.00134853	-0.315095	7.66e-06		11.3425	11.3429	11.3019	11.2282	11.0503	11.0131	11.779	11.7244	11.8647	11.5008	11.5164	11.4079
ENSG00000013523	ANGEL1	-0.116788	0.120833	-0.0192374	0.833846		11.7765	11.8612	11.9204	11.7041	11.6633	11.8396	11.9419	12.0709	12.0987	12.1102	11.9594	11.9861
ENSG00000013561	RNF14	-0.542341	4.72e-33	-0.425071	1.17e-19		12.3734	12.3878	12.3796	11.8476	11.841	11.8269	11.9378	11.8701	11.8978	11.4808	11.4518	11.4988
ENSG00000013563	DNASE1L1	0.671027	1.39e-10	0.265477	0.0168528		10.2315	10.1895	10.3585	10.7677	10.8923	11.1103	10.0008	10.263	10.3651	10.5312	10.4304	10.485
ENSG00000013573	DDX11	-0.751364	5.74e-21	-0.570141	1.7e-12		12.8749	12.7585	12.8754	11.9329	12.1517	12.162	12.7221	12.8267	12.9812	12.3482	12.1697	12.3089
ENSG00000013583	HEBP1	-0.311189	6.2e-07	-0.629388	7.58e-24		11.4334	11.4264	11.339	11.1163	11.111	11.0402	11.3281	11.3119	11.3938	10.7936	10.661	10.6943
ENSG00000013588	GPRC5A	2.40961	1.97e-35	1.34448	2.31e-12		6.2483	6.48379	5.9536	8.60603	8.48936	8.69211	6.3028	6.9423	6.61927	7.90264	7.99536	7.98065
ENSG00000013619	MAMLD1	2.34733	0.099967	7.51321	2.01e-07		2	2	2.63918	3.57419	2.49607	2.54214	2	2	2	4.9686	5.35536	5.49199
ENSG00000013810	TACC3	-1.03958	1.6e-74	-0.176668	0.00335365		14.1831	14.203	14.2845	13.1251	13.2739	13.1508	13.8695	13.8549	13.8463	13.7721	13.5987	13.6652
ENSG00000014123	UFL1	0.264689	0.00171882	-0.24654	0.00402379		11.4508	11.3466	11.1914	11.7054	11.5991	11.4796	11.8284	11.6893	11.6352	11.435	11.5426	11.4406
ENSG00000014138	POLA2	-1.28312	9.05e-36	-0.218062	0.0558142		10.7617	10.7423	10.8316	9.56886	9.60506	9.30918	9.54041	9.7942	9.83983	9.38115	9.58958	9.56013
ENSG00000014164	ZC3H3	0.813441	6.98e-22	0.977537	8.85e-29		11.7806	11.8675	11.9352	12.5624	12.6111	12.8375	10.1774	10.4382	10.3889	11.4018	11.2428	11.2976
ENSG00000014216	CAPN1	1.54883	6.1e-108	0.764269	3.25e-27		12.7093	12.6588	12.6962	14.1528	14.1761	14.3702	13.0647	13.24	13.2805	14.037	13.8831	13.9625
ENSG00000014257	ACP3	0.100625	0.203213	0.116907	0.161992		10.7177	10.7246	10.6403	10.8379	10.7414	10.8059	10.2972	10.1608	10.0663	10.3187	10.3149	10.2492
ENSG00000014641	MDH1	0.141946	0.0079377	0.0155416	0.812474		13.1895	13.0624	13.0547	13.3167	13.2177	13.1983	14.386	14.3293	14.334	14.377	14.3773	14.342
ENSG00000014824	SLC30A9	0.42298	7.76e-11	-0.0584035	0.433591		12.0271	11.8972	11.8358	12.414	12.3505	12.265	12.282	12.3307	12.2224	12.1729	12.2821	12.2052
ENSG00000014914	MTMR11	-0.117998	0.454383	-0.285622	0.0571467		8.68834	8.4066	8.29435	8.19349	8.36199	8.48731	8.77561	8.99743	8.72796	8.65145	8.45242	8.56287
ENSG00000014919	COX15	-0.231872	0.00034508	-0.583484	4.29e-20		11.588	11.4845	11.4496	11.3091	11.2346	11.2856	11.6841	11.5381	11.6923	11.0624	11.0552	11.0527
ENSG00000015133	CCDC88C	0.390018	2.36e-07	0.0600436	0.482905		11.1004	11.1935	11.2619	11.5427	11.5872	11.599	11.8875	12.157	12.1174	12.161	12.0548	12.1395
ENSG00000015153	YAF2	-0.428018	6.5e-05	0.0139364	0.927385		10.0693	9.90641	9.96842	9.7186	9.48792	9.44944	9.4838	9.24428	9.48545	9.43249	9.50409	9.32288
ENSG00000015171	ZMYND11	0.0231297	0.760244	-0.299493	4.3e-06		11.8574	11.6121	11.7459	11.7599	11.8159	11.7135	13.0025	13.0843	13.0735	12.7598	12.805	12.6973
ENSG00000015285	WAS	-0.358021	0.0187128	-0.452421	0.0114493		9.21085	9.08637	9.19744	8.71867	9.07226	8.58993	7.3559	7.25035	7.58962	6.97555	6.97608	6.93948
ENSG00000015413	DPEP1 ENSG00000015413	1.94153	7.03e-13	0.489079	0.209138		6.75895	6.35577	6.07786	8.08208	8.14491	8.64027	4.70283	4.10603	4.92216	4.64434	5.28876	5.04635
ENSG00000015475	BID	0.154249	0.0318834	1.18015	2.25e-67		11.199	11.2486	11.377	11.4335	11.4145	11.4451	10.762	10.968	10.8759	12.0152	12.0206	12.1125
ENSG00000015479	MATR3	0.346524	0.334634	0.144721	0.716514		5.84283	5.39229	5.81763	5.50879	6.39972	5.98406	6.06227	5.85363	6.07905	5.70927	6.33353	6.27549
ENSG00000015532	XYLT2	-0.787534	6.84e-22	-0.363511	1.58e-05		12.172	12.1671	12.1451	11.2541	11.3723	11.4879	11.8651	12.1137	12.1084	11.7757	11.5524	11.6765
ENSG00000015568	RGPD5	-0.627837	8.73e-27	-0.737917	4.82e-36		14.0073	14.0095	13.8772	13.3796	13.3573	13.2762	13.7899	13.7193	13.6864	12.8985	13.0595	13.0211
ENSG00000015592	STMN4	0.116616	0.177406	-0.0424913	0.596897		9.46265	9.25736	9.39194	9.40387	9.60354	9.4362	13.4733	13.3684	13.3352	13.4282	13.2843	13.3371
ENSG00000015676	NUDCD3	-0.130339	0.00424886	0.00912712	0.88243		14.0307	13.9673	13.9915	13.8566	13.8842	13.8578	12.8454	12.7705	12.825	12.8753	12.7701	12.822
ENSG00000016082	ISL1	1.07316	4.1e-33	-0.309089	0.00279003		10.7545	10.7173	10.7082	11.8004	11.6706	11.9134	9.28659	9.44721	9.62222	9.13115	9.26736	9.04813
ENSG00000016402	IL20RA	0.833214	0.211453	-0.151268	0.917978		4.96891	5.10431	5.31022	6.41083	5.77836	5.27299	2	3.27289	2	2	2	3.18991
ENSG00000016490	CLCA1	-3.84706	1.41e-92	-2.54962	1.77e-16		9.61434	9.53554	9.69138	6.02919	5.86217	5.68475	6.3812	5.73074	6.21305	4.05355	3.72623	3.99635
ENSG00000016864	GLT8D1	0.70794	1.65e-25	0.67438	8.24e-22		10.9582	11.0353	10.829	11.719	11.6379	11.5935	10.3518	10.3626	10.3971	10.9889	11.0831	11.0551
ENSG00000017260	ATP2C1	0.159752	0.00265949	0.200579	0.000159195		12.6536	12.6696	12.5518	12.7811	12.822	12.7529	12.6699	12.7755	12.7394	12.903	12.968	12.9169
ENSG00000017427	IGF1	-0.223003	0.0119614	-0.58212	2.01e-10		10.3433	10.1357	10.1606	10.0419	9.95085	9.98436	9.57835	9.72506	9.65595	9.0477	9.05836	9.12077
ENSG00000017483	SLC38A5	-1.30714	2.9e-60	0.123931	0.590738		13.6732	13.6322	13.8083	12.343	12.5047	12.3456	5.5541	5.38447	5.87852	5.79365	5.06825	6.10692
ENSG00000017797	RALBP1	-0.665893	1.66e-59	-0.481783	1.93e-32		13.3034	13.3214	13.2871	12.662	12.6439	12.6095	13.6732	13.6134	13.6489	13.1772	13.1839	13.1297
ENSG00000018189	RUFY3	0.357757	2.09e-06	-0.608572	1.76e-15		11.2898	11.0967	11.0829	11.5307	11.5375	11.4783	11.0181	11.0824	11.1745	10.4084	10.4647	10.5766
ENSG00000018236	CNTN1	1.03737	8.13e-45	2.48008	3.14e-257		9.94936	9.84515	9.81081	10.986	10.8202	10.8991	9.73582	9.77567	9.64018	12.1434	12.2681	12.166
ENSG00000018408	WWTR1	0.561052	2.26e-23	0.56379	7.38e-24		11.6484	11.6222	11.5898	12.1352	12.2151	12.1898	11.8694	11.805	11.8698	12.4074	12.4916	12.3311
ENSG00000018510	AGPS	0.300654	4.24e-05	-0.405276	1.92e-08		11.9831	11.8337	11.7007	12.1863	12.1522	12.091	13.082	13.0027	12.9538	12.6281	12.6741	12.52
ENSG00000018610	STEEP1	-0.355546	3.08e-08	-0.142899	0.0348473		11.4372	11.4344	11.517	11.1538	11.1254	11.0439	11.5324	11.3702	11.4965	11.2791	11.3544	11.3386
ENSG00000018625	ATP1A2	6.61318	4.14e-07	8.3944	9.84e-11		2	2	2	4.84404	4.35154	4.47542	2	2	2	6.13292	5.82366	6.30697
ENSG00000018699	TTC27	-0.665459	2.18e-35	-0.550738	6.63e-25		12.0293	11.9684	12.003	11.3751	11.3673	11.2611	12.1335	12.1066	12.1382	11.592	11.6119	11.5233
ENSG00000018869	ZNF582	-0.345822	0.12059	-0.301057	0.369477		8.39566	8.34471	8.63097	8.00643	8.06758	8.27429	5.37411	4.39214	5.70741	4.8684	5.06825	4.96976
ENSG00000019144	PHLDB1	1.51286	7.26e-62	1.68952	1.6e-74		11.3946	11.4124	11.4684	12.8901	12.841	13.0698	10.3493	10.7551	10.7261	12.3707	12.2105	12.3423
ENSG00000019169	MARCO	-1.98153	0.0135357	0	1		5.45072	5.10431	5.46389	3.31224	4.46311	2.93528	2	2	2	2	2	2
ENSG00000019186	CYP24A1	-2.74385	1.22e-177	-1.51353	1.98e-51		11.1375	11.0431	11.2448	8.46781	8.52836	8.22676	9.83491	9.86749	9.87732	8.3462	8.45621	8.26733
ENSG00000019485	PRDM11	1.07429	1.33e-53	1.09389	2.95e-54		10.9143	10.8984	11.0597	12.021	11.9411	12.128	10.6438	10.6857	10.7233	11.7473	11.7256	11.8531
ENSG00000019505	SYT13	2.28157	3.32e-67	5.28612	3.67e-05		8.3192	8.26676	8.01232	10.4412	10.3793	10.5855	2	2	2	3.8584	3.50939	3.18991
ENSG00000019549	SNAI2	2.60743	1.53e-102	0.999785	1.32e-22		7.29215	7.0367	7.26112	9.86346	9.61113	9.82227	9.3586	9.33988	9.42689	10.302	10.4927	10.3087
ENSG00000019991	HGF	3.69965	2.98e-15	-2.99175	0.0575233		3.16461	4.26301	3.92115	7.13402	7.04477	7.28017	2	2.95925	2	2	2	2
ENSG00000019995	ZRANB1	-0.246668	0.000133641	-0.00428894	0.966695		12.2886	12.2135	12.2653	12.0269	11.9438	12.0559	12.1089	11.9307	11.9346	11.9868	12.0492	11.9297
ENSG00000020129	NCDN	1.02668	7.09e-26	0.872355	5.12e-19		11.3973	11.5595	11.7289	12.4899	12.4825	12.7889	11.7867	12.0493	11.98	12.9078	12.7492	12.7829
ENSG00000020181	ADGRA2	1.44236	1.9e-98	0.813323	1.61e-33		11.5152	11.6108	11.4898	12.9214	12.9611	13.0576	13.1184	13.3122	13.3062	14.1529	14.0506	13.9761
ENSG00000020256	ZFP64	-0.134107	0.0762542	-0.27185	0.000276776		11.8443	11.7653	12.0026	11.7884	11.6695	11.7598	11.5351	11.681	11.6081	11.3979	11.2819	11.3334
ENSG00000020426	MNAT1	-0.788346	3.05e-14	-0.774433	5.78e-14		10.8947	10.4817	10.7499	9.97398	9.94726	9.87087	11.1058	11.2115	10.9288	10.2306	10.3773	10.3309
ENSG00000020577	SAMD4A	0.216431	0.180914	0.605048	1.78e-05		7.25745	7.62787	7.75375	7.76547	7.91894	7.63162	8.38649	8.50692	8.42608	8.97427	9.03569	9.10742
ENSG00000020633	RUNX3	-0.0535443	0.455184	0.281838	2.1e-05		12.5588	12.4909	12.5606	12.4407	12.4644	12.5431	12.3123	12.5	12.5579	12.7794	12.7532	12.6934
ENSG00000020922	MRE11	-0.71136	2.92e-19	-0.897206	4.28e-30		12.0404	11.8254	11.792	11.2318	11.2589	11.0364	12.3257	12.222	12.2947	11.3775	11.4537	11.3214
ENSG00000021300	PLEKHB1	2.05943	5.03e-42	1.11201	9.93e-13		7.89144	7.62787	7.45692	9.54614	9.57743	9.95283	7.47687	7.68707	7.8586	8.74272	8.77485	8.819
ENSG00000021355	SERPINB1	-0.203709	0.348236	-0.00713006	0.970348		5.96257	5.93071	5.78882	6.07223	5.68937	5.27299	9.64341	9.5688	9.60201	9.57441	9.60163	9.61616
ENSG00000021574	SPAST	-0.665659	6.35e-25	-0.437077	1.94e-11		11.7912	11.6751	11.7365	11.1469	11.0164	11.0445	11.6875	11.6984	11.8472	11.3021	11.3339	11.2922
ENSG00000021762	OSBPL5	1.22442	1.34e-23	1.31024	1.11e-23		8.87923	8.91809	9.20018	10.145	10.1526	10.3648	7.82423	8.20381	7.9252	9.27017	9.19873	9.40334
ENSG00000021776	AQR	0.0215313	0.810732	0.193962	0.0182005		12.7352	12.5726	12.3886	12.6329	12.6322	12.5126	12.5112	12.4087	12.5532	12.6582	12.7355	12.6628
ENSG00000021826	CPS1	0.800497	1.87e-24	-0.228688	0.00127653		9.38171	9.42624	9.14442	10.1786	10.091	10.092	12.4528	12.4924	12.5728	12.2295	12.3495	12.2529
ENSG00000022267	FHL1	-0.363052	5.49e-12	1.20886	1.68e-115		12.5041	12.4196	12.346	12.0772	12.0397	12.0679	11.2968	11.3162	11.3713	12.5262	12.5371	12.5442
ENSG00000022277	RTF2	-0.130887	0.00925185	0.122944	0.0181923		13.1941	13.0748	13.1148	13.0447	12.9982	12.9484	12.5932	12.5958	12.6173	12.7605	12.7107	12.7036
ENSG00000022355	GABRA1	-0.806348	0.0310971	-0.177342	0.796405		6.58327	6.68367	6.70516	5.98483	5.82087	5.87616	4.1065	2.55793	3.90365	3.36493	3.91469	3.18991
ENSG00000022567	SLC45A4	0.500402	1.06e-06	0.793887	2.57e-12		10.3419	10.3303	10.4314	10.7194	10.9134	10.9579	8.17171	8.64604	8.46242	9.26525	9.25869	9.16652
ENSG00000022840	RNF10	-0.14301	0.00125945	0.0564475	0.24475		14.0815	14.1499	14.1479	14.0141	13.9505	13.9866	13.9501	13.8843	13.9575	14.0033	14.0081	13.9501
ENSG00000022976	ZNF839	-0.0658797	0.433676	-0.513765	8.9e-13		9.8265	9.86879	9.78369	9.75372	9.7903	9.74001	10.8756	10.748	10.8375	10.355	10.2375	10.3309
ENSG00000023041	ZDHHC6	0.0156312	0.858748	0.0512514	0.566269		11.3718	11.4048	11.3278	11.455	11.4322	11.2579	11.1387	11.275	11.3478	11.2364	11.3816	11.3006
ENSG00000023171	GRAMD1B	-1.53612	5.65e-152	-0.817894	2.04e-43		13.7235	13.7794	13.9218	12.2681	12.3118	12.2451	13.0582	13.1647	13.1951	12.3336	12.3088	12.327
ENSG00000023191	RNH1	-0.300026	0.000114133	-0.00120811	0.999741		13.4277	13.4701	13.6619	13.1078	13.1972	13.355	13.6442	13.7664	13.7199	13.8035	13.6347	13.6864
ENSG00000023228	NDUFS1	0.0743185	0.171898	-0.193329	0.000219214		13.7629	13.6866	13.6608	13.8345	13.7955	13.7016	14.0402	13.9708	13.9728	13.8034	13.8382	13.7625
ENSG00000023287	RB1CC1	-0.137241	0.0208314	-0.147006	0.0137051		12.2943	12.2295	12.1694	12.1525	12.132	11.9943	12.5581	12.5809	12.544	12.3738	12.4402	12.4273
ENSG00000023318	ERP44	0.255276	0.00069291	0.349475	2.98e-06		11.0766	10.9814	10.9518	11.3192	11.3013	11.1491	11.1087	10.9329	11.0613	11.3069	11.4244	11.4178
ENSG00000023330	ALAS1	-0.18795	5.09e-05	0.184794	0.000309814		12.9795	12.9943	13.0697	12.8187	12.8069	12.8557	11.2506	11.2411	11.244	11.409	11.4312	11.4477
ENSG00000023445	BIRC3	0.0294239	0.946554	-2.0067	9.49e-16		3.80051	4.63805	4.44879	4.5102	4.23061	4.41501	7.78151	7.81961	7.77439	5.94891	5.91481	5.71953
ENSG00000023516	AKAP11	0.660236	8.47e-13	0.378196	7.53e-05		12.6858	12.4705	12.2422	13.1743	13.1613	13.0737	11.8967	11.9784	12.1095	12.3096	12.4807	12.3297
ENSG00000023572	GLRX2	-0.105568	0.273958	-0.0550339	0.587598		9.52233	9.4848	9.49138	9.50354	9.34047	9.3359	10.1468	9.95382	10.0618	10.0394	9.95835	10.0036
ENSG00000023608	SNAPC1	-0.658295	2.78e-09	-0.465442	2.38e-05		9.10096	9.12125	9.08347	8.40186	8.47612	8.46886	9.43868	9.27759	9.14332	8.88734	8.85184	8.74911
ENSG00000023697	DERA	-0.398262	2.69e-08	-0.23848	0.00163174		12.123	11.9911	11.8454	11.6236	11.6301	11.5219	11.3188	11.236	11.2877	11.0467	11.0702	11.0116
ENSG00000023734	STRAP	-0.269677	1.66e-08	0.188183	0.000132374		14.8656	14.7942	14.8343	14.5856	14.5542	14.5458	14.1364	14.0525	13.9695	14.2393	14.2479	14.2404
ENSG00000023839	ABCC2	1.66938	8.59e-12	0.100928	0.765576		6.65612	6.97267	7.26112	8.62422	8.6215	8.62702	6.43732	5.35148	6.50198	6.29609	6.06165	6.42641
ENSG00000023892	DEF6	-0.00661564	0.974721	-0.153256	0.225931		6.56446	6.58719	6.45314	6.46028	6.41367	6.70526	9.34154	9.39353	9.49425	9.27017	9.22346	9.28189
ENSG00000023902	PLEKHO1	0.236913	0.00393377	1.14644	2.74e-47		12.0207	12.0928	12.2495	12.2856	12.3018	12.4869	11.3993	11.6432	11.5949	12.7046	12.6482	12.732
ENSG00000023909	GCLM	-0.824356	7.38e-26	-0.651227	2.34e-17		10.5759	10.587	10.484	9.63135	9.78762	9.75836	10.9918	10.8527	10.8289	10.2899	10.1778	10.2603
ENSG00000024048	UBR2	-0.0883808	0.233636	-0.17483	0.016367		12.5154	12.4496	12.2323	12.3447	12.3255	12.2759	12.3651	12.3523	12.4132	12.1363	12.2449	12.2228
ENSG00000024422	EHD2	2.97051	7.81e-99	3.14449	1.49e-121		7.1606	7.1759	7.66143	10.1412	10.3323	10.3856	7.52946	8.05808	7.96374	11.096	10.9675	10.9127
ENSG00000024526	DEPDC1	-1.45887	1.89e-42	-1.38887	1.18e-38		12.8931	12.6278	12.4285	11.2205	11.3847	10.9802	12.9875	12.9933	12.9396	11.6115	11.6825	11.4552
ENSG00000024862	CCDC28A	-0.207368	0.0561056	-0.6573	1.95e-10		9.52476	9.41624	9.64994	9.22233	9.46297	9.27772	9.99462	9.83056	9.9155	9.35824	9.19419	9.22742
ENSG00000025039	RRAGD	0.248053	0.00543826	-0.00125516	1		11.4641	11.5143	11.4316	11.8068	11.7058	11.6379	10.3073	10.5053	10.6326	10.4876	10.6082	10.3546
ENSG00000025156	HSF2	-0.547464	1.36e-19	0.0168285	0.839264		12.2612	12.2207	12.2499	11.7738	11.6829	11.6313	10.9941	11.0221	11.0834	10.9588	11.0671	11.118
ENSG00000025293	PHF20	-0.578233	4.63e-21	-0.264697	3.64e-05		13.762	13.6853	13.5725	13.145	13.0691	13.0767	12.6898	12.8377	12.8594	12.5293	12.5728	12.4965
ENSG00000025423	HSD17B6	-1.36965	4.24e-13	0.348621	0.177284		8.58016	8.52295	8.35946	7.26963	7.04477	7.11909	5.58755	5.47913	6.12511	6.11116	5.89256	6.21041
ENSG00000025434	NR1H3	2.96404	3.53e-135	0.860961	7.35e-12		8.63976	8.66478	8.81007	11.5215	11.5295	11.8935	8.5094	8.66965	8.70539	9.52384	9.27168	9.63644
ENSG00000025708	TYMP ENSG00000025708	1.51672	9.73e-09	1.2073	3.66e-06		5.45072	5.93071	6.21409	7.27885	7.13177	7.61829	5.88527	6.33071	6.53648	7.61638	7.21001	7.47098
ENSG00000025770	NCAPH2	-0.958191	4.39e-42	-0.593455	4.52e-17		12.9481	12.9104	13.1067	11.9362	12.0645	12.0937	13.4726	13.4847	13.4299	12.9795	12.7463	12.8737
ENSG00000025772	TOMM34	0.485862	1.18e-22	0.554176	1.8e-28		12.4462	12.3643	12.3185	12.8557	12.883	12.8483	12.0602	12.1112	12.1581	12.6708	12.6369	12.6843
ENSG00000025796	SEC63	-0.291107	9.56e-06	-0.795878	3.85e-35		13.2307	13.1391	13.0381	12.8657	12.9073	12.7641	13.6343	13.5098	13.571	12.7041	12.8562	12.7662
ENSG00000025800	KPNA6	-0.0105927	0.86829	0.0918251	0.125126		14.0228	14.0111	13.9204	13.9913	13.9685	13.9649	13.294	13.3176	13.4426	13.3742	13.5012	13.4552
ENSG00000026025	VIM	1.66493	0	0.804562	3.7e-111		14.4332	14.4292	14.4093	16.0428	16.0994	16.1225	17.0135	17.0232	17.0418	17.8589	17.8167	17.8163
ENSG00000026036	RTEL1-TNFRSF6B	0.0153854	0.968183	1.33844	2.98e-05		6.67378	6.68367	7.22931	6.72589	7.08893	6.86056	6.17659	5.73074	6.41195	7.23897	6.75955	7.98065
ENSG00000026103	FAS ENSG00000026103	-2.03057	1.53e-95	-1.26376	4.23e-32		11.7867	11.6139	11.7645	9.70328	9.81022	9.56862	9.91779	9.74106	9.60607	8.41885	8.66755	8.41545
ENSG00000026297	RNASET2	0.865106	2.22e-14	1.05856	6.14e-24		7.97213	7.89873	8.01232	8.75875	8.86695	8.81408	8.52675	8.63581	8.49786	9.51144	9.65879	9.64262
ENSG00000026559	KCNG1	-0.63469	1.23e-07	-1.48747	2.72e-16		10.5269	10.6196	10.475	9.8527	9.86458	10.0063	6.73471	7.44273	7.02362	5.61965	5.75131	5.69595
ENSG00000026652	AGPAT4	0.142884	0.137231	0.510806	1.39e-08		10.2029	10.2012	10.3276	10.2933	10.3587	10.5018	10.3518	10.4969	10.3506	10.7962	11.0546	10.8706
ENSG00000026950	BTN3A1	0.704076	8.9e-14	0.633772	1.36e-10		10.7802	10.6127	10.6098	11.3203	11.3036	11.4842	9.74882	9.62509	9.93179	10.2506	10.4534	10.4944
ENSG00000027001	MIPEP	0.387987	4.03e-10	0.00573323	0.951094		10.9946	10.9169	10.9903	11.3713	11.3232	11.3685	10.8611	10.7599	10.7373	10.7876	10.8453	10.7433
ENSG00000027075	PRKCH	1.68303	3.51e-28	0.296589	0.0590762		7.37002	7.1759	7.22931	8.84504	8.96972	8.92384	8.04499	8.31065	8.47581	8.38751	8.75649	8.57261
ENSG00000027644	INSRR	3.73921	2.86e-08	1.20827	0.13917		2.69676	2.96346	3.41811	6.05087	6.01646	5.78363	3.68001	2.55793	2	3.63266	3.50939	3.64876
ENSG00000027697	IFNGR1	-0.389409	2.11e-06	-0.227347	0.00914919		10.8104	10.7463	10.6463	10.2911	10.4714	10.2677	10.3198	10.2597	10.3249	10.0394	10.1639	10.0167
ENSG00000027847	B4GALT7	0.195105	0.0424638	0.100024	0.349616		10.7241	10.6718	10.6781	10.8254	10.8286	10.997	10.1801	10.0196	10.228	10.3983	10.0629	10.2542
ENSG00000027869	SH2D2A	-0.154691	0.620708	0.156074	0.608767		6.20038	6.40511	6.07786	6.13448	6.01646	6.12273	7.49461	7.12907	6.74259	7.43561	6.84315	7.54544
ENSG00000028116	VRK2	-0.257601	0.00176103	-0.647734	4.88e-18		9.95479	9.95279	9.84269	9.67214	9.7441	9.55993	11.2156	11.1312	11.1356	10.6012	10.46	10.4816
ENSG00000028137	TNFRSF1B	1.62317	1.47e-36	7.0488	1.23e-08		9.01007	8.72107	8.79566	10.4453	10.4971	10.4358	2	2	2	4.51775	4.48986	5.37807
ENSG00000028203	VEZT	-0.227045	0.00245933	-0.124025	0.118028		12.5998	12.4586	12.4953	12.3551	12.3137	12.203	12.8686	12.6329	12.6351	12.5535	12.6589	12.5622
ENSG00000028277	POU2F2	2.26563	0.0269863	0.587831	0.617911		2	2.96346	4.11925	4.4462	5.38384	4.97121	4.28023	3.53037	2	2.8382	4.42931	4.14308
ENSG00000028310	BRD9	-0.499136	2.29e-17	-0.147057	0.0216808		12.713	12.658	12.7286	12.1606	12.24	12.2013	11.9219	11.7543	11.8803	11.6759	11.6571	11.7821
ENSG00000028528	SNX1	0.189179	2.52e-05	0.031644	0.546155		13.2855	13.2502	13.3099	13.4765	13.4331	13.5029	13.3247	13.2527	13.2337	13.309	13.2783	13.3197
ENSG00000028839	TBPL1	-0.400433	5.81e-09	-0.974996	3.5e-48		11.084	11.0631	11.0635	10.651	10.7387	10.6177	11.7479	11.7147	11.5571	10.6726	10.7472	10.6861
ENSG00000029153	ARNTL2	-1.34881	2.01e-37	-1.33723	4.49e-40		10.3056	10.2661	10.3438	9.04733	9.13046	8.66966	11.2545	11.3911	11.4384	10.0278	10.1322	9.92209
ENSG00000029363	BCLAF1	0.0470614	0.442768	0.17664	0.0022126		13.8195	13.7591	13.7165	13.8595	13.8455	13.7294	13.7443	13.7055	13.7499	13.8714	13.9994	13.8544
ENSG00000029364	SLC39A9	-0.353728	5.51e-10	-0.1412	0.019348		12.7415	12.6763	12.6067	12.2973	12.3696	12.2981	12.4692	12.416	12.5585	12.315	12.3883	12.3186
ENSG00000029534	ANK1	3.57071	2.8e-80	1.33566	3.27e-12		7.3482	6.73604	6.21409	10.3293	10.164	10.5456	7.20242	6.93118	7.2168	8.40996	8.37828	8.49958
ENSG00000029639	TFB1M	-0.679484	2.14e-19	-0.233712	0.00211835		10.8566	10.7888	10.8022	10.2139	10.1946	9.996	11.3951	11.383	11.2374	11.1517	11.0837	11.086
ENSG00000029725	RABEP1	-0.62702	7.2e-25	-0.379074	2.3e-09		13.7669	13.7211	13.6211	13.1154	13.1244	12.9888	12.3591	12.3588	12.4085	11.9604	12.0962	11.9284
ENSG00000029993	HMGB3	-0.0744636	0.357191	0.121856	0.13014		12.8401	12.6323	12.5662	12.625	12.7095	12.4848	12.9239	12.8813	12.975	13.0732	13.058	13.0151
ENSG00000030066	NUP160	-0.503837	1.82e-27	-0.166032	0.000571904		13.7236	13.6828	13.6487	13.2071	13.2133	13.1226	13.8155	13.7186	13.7889	13.6123	13.6286	13.5853
ENSG00000030110	BAK1	-0.0573478	0.482396	0.351606	3.45e-06		12.1473	12.1793	12.3592	12.1147	12.1478	12.2567	11.6549	11.6547	11.546	12.0334	11.8539	12.0185
ENSG00000030419	IKZF2	-0.482199	2.08e-07	-0.693251	2.34e-14		11.1619	10.9155	10.7149	10.433	10.5367	10.407	11.6375	11.6213	11.6971	10.945	10.9787	10.9562
ENSG00000030582	GRN	1.06218	1.86e-35	0.989073	1.04e-30		12.74	12.768	12.9778	13.7451	13.8403	14.077	12.6741	12.8756	12.8464	13.8489	13.7371	13.7824
ENSG00000031003	FAM13B	1.73306	5.87e-96	0.32603	5.4e-05		9.29025	9.17914	9.31068	10.9511	10.9747	11.0308	11.0173	11.039	10.891	11.1543	11.3791	11.3818
ENSG00000031081	ARHGAP31	0.951519	5.56e-47	0.383627	5.2e-09		10.8919	10.9982	10.9958	11.9057	11.8037	12.024	12.0009	11.9747	12.0529	12.381	12.4493	12.347
ENSG00000031691	CENPQ	-1.2761	5.86e-24	-0.551636	1.78e-05		9.74116	9.34005	9.60521	8.35905	8.40105	8.1361	9.34643	9.43151	9.28193	8.67017	8.87756	8.86201
ENSG00000031698	SARS1	-0.530202	9.66e-30	-1.90504	0		14.4999	14.3843	14.5308	13.9446	13.9593	13.9241	16.4156	16.4498	16.445	14.5714	14.5387	14.4849
ENSG00000031823	RANBP3	-0.526193	2.44e-16	-0.00750886	0.935529		13.486	13.5172	13.7159	12.998	13.019	13.1314	12.8151	12.8966	12.8524	12.8819	12.819	12.8416
ENSG00000032219	ARID4A	0.760065	2.42e-12	0.450483	4.02e-05		9.92561	9.55024	9.57811	10.548	10.4014	10.3954	10.3023	10.1368	10.0529	10.4823	10.6846	10.6726
ENSG00000032389	EIPR1	-0.272444	1.32e-05	0.0343441	0.64029		11.2565	11.2693	11.3692	11.0007	11.0631	11.0162	11.513	11.4532	11.4125	11.5288	11.422	11.53
ENSG00000032444	PNPLA6	0.059994	0.582737	0.490458	5.92e-07		12.2365	12.4326	12.5518	12.3518	12.3347	12.7019	12.454	12.6019	12.6418	13.0794	12.9894	13.1038
ENSG00000032742	IFT88	-0.420052	2.24e-07	-0.991829	9.36e-33		10.9964	10.9048	10.8794	10.5384	10.5775	10.4022	10.5652	10.6171	10.5261	9.4303	9.68168	9.61773
ENSG00000033011	ALG1	-0.332732	1.73e-06	-0.123276	0.0855038		10.8796	11.0625	11.1035	10.7471	10.609	10.7054	11.8006	11.8478	11.8071	11.7291	11.6768	11.681
ENSG00000033030	ZCCHC8	-0.279245	0.00170953	-0.791789	2.64e-20		11.2983	11.2034	11.1488	10.9417	10.9628	10.9122	12.0918	11.7543	11.7636	11.1396	11.0408	11.0815
ENSG00000033050	ABCF2	-0.620098	3.93e-23	0.221237	0.000960921		11.8394	11.8638	11.954	11.2716	11.281	11.2493	10.9074	10.9189	11.0628	11.2427	11.1267	11.1851
ENSG00000033100	CHPF2	1.73409	1.1e-62	1.74395	5.52e-62		11.1271	11.1233	11.3222	12.8441	12.8654	13.0592	10.2326	10.6197	10.7775	12.3505	12.243	12.3121
ENSG00000033170	FUT8	-0.634132	2.27e-19	0.312663	8.13e-05		11.9105	11.8404	11.7506	11.178	11.2473	11.1783	9.76718	9.83056	9.93017	10.0622	10.2474	10.1485
ENSG00000033178	UBA6	-0.161735	0.0598104	-0.263185	0.00225767		12.3677	12.303	12.073	12.1141	12.162	11.9934	11.6822	11.7487	11.7277	11.3695	11.5861	11.4056
ENSG00000033327	GAB2	3.12645	1.06e-172	1.51991	1.98e-63		7.51418	7.37066	7.41983	10.523	10.4462	10.6144	10.3747	10.707	10.741	12.0908	12.1185	12.1929
ENSG00000033627	ATP6V0A1	0.231972	4.41e-05	0.086376	0.162169		12.2811	12.2059	12.2806	12.4671	12.4165	12.5754	12.1574	12.2206	12.2441	12.2614	12.2948	12.3251
ENSG00000033800	PIAS1	0.449562	3.98e-11	0.814089	9.94e-33		11.5956	11.3716	11.5126	12.0013	11.925	11.9045	10.991	10.9646	11.1194	11.822	11.8611	11.8337
ENSG00000033867	SLC4A7	0.829306	2.32e-13	1.59363	4.37e-51		8.91678	8.83949	8.58144	9.67563	9.68347	9.45695	9.42487	9.63369	9.64018	11.0067	11.2592	11.1973
ENSG00000034053	APBA2	-0.122383	0.140787	0.96393	5.25e-37		11.0616	11.1128	11.2481	10.9853	10.9646	11.1091	11.1527	11.4113	11.352	12.315	12.257	12.2461
ENSG00000034152	MAP2K3	0.544141	4.08e-12	0.676435	1.94e-16		11.5066	11.5861	11.5479	12.0155	12.0213	12.2263	10.0764	10.3174	10.2174	10.9147	10.7885	10.9406
ENSG00000034239	EFCAB1 ENSG00000034239	1.59445	0.390028	0.154403	0.846859		2	2	2	2.57959	2	2	5.29532	4.5164	5.02292	5.52409	5.06825	4.61484
ENSG00000034510	TMSB10	0.938871	2.96e-66	1.06654	9.56e-85		15.435	15.3505	15.4634	16.3321	16.3389	16.3958	15.005	15.1454	14.9829	16.1324	16.0432	16.16
ENSG00000034533	ASTE1	-0.253522	0.024939	0.181701	0.124942		9.75781	9.72721	9.63181	9.50746	9.58824	9.24339	9.57627	9.59369	9.40372	9.79174	9.74825	9.57959
ENSG00000034677	RNF19A	0.553096	9.32e-19	0.470742	8.33e-15		10.9328	10.7165	10.8518	11.4075	11.3882	11.3636	11.6534	11.6235	11.6745	12.1387	12.1502	12.0724
ENSG00000034693	PEX3	-0.289112	0.000612013	-0.259475	0.00205263		10.1281	10.1185	10.2332	9.91166	9.87218	9.83385	10.5599	10.5025	10.3188	10.2394	10.1628	10.2143
ENSG00000034713	GABARAPL2	0.253886	2.12e-05	-0.0217192	0.766263		11.3216	11.3365	11.4701	11.6778	11.5807	11.6346	11.9009	11.8273	11.8277	11.8187	11.8178	11.8545
ENSG00000034971	MYOC	-1.71531	0.000662829	-2.01441	0.278875		6.20038	5.83792	6.05385	4.57149	4.23061	4.69456	2	2	2.6307	2	2	2
ENSG00000035115	SH3YL1	-0.207932	0.0433282	-0.481589	8.71e-07		9.51745	9.57381	9.44136	9.24601	9.36581	9.30086	9.92108	9.84248	10.0765	9.51351	9.54212	9.34957
ENSG00000035141	FAM136A	-0.522638	3.13e-23	-0.408033	2.42e-14		13.705	13.6872	13.7419	13.2684	13.181	13.114	13.234	13.3428	13.352	12.9316	12.8992	12.8776
ENSG00000035403	VCL	1.38966	1.54e-284	1.42184	0		13.2305	13.1632	13.1702	14.5701	14.5595	14.6018	13.7947	13.7742	13.7864	15.1708	15.225	15.2235
ENSG00000035499	DEPDC1B	-1.29304	1.32e-46	-0.367018	0.000109135		12.1571	12.1564	11.9777	10.8183	10.9829	10.5966	11.1994	11.2	11.1469	10.8257	10.9112	10.7047
ENSG00000035664	DAPK2	-1.60589	2.9e-39	-1.35542	8.11e-38		8.93154	8.73722	8.82788	7.28801	7.1897	7.28017	10.0794	10.1809	10.3101	8.9469	8.75956	8.82716
ENSG00000035681	NSMAF	-0.195262	0.000134726	-0.38551	1.49e-14		12.3068	12.3092	12.2399	12.1361	12.0247	12.1099	12.4912	12.4858	12.5253	12.1112	12.1476	12.0875
ENSG00000035687	ADSS2	-1.21817	1.74e-88	-0.779514	7.35e-38		12.4864	12.4899	12.4557	11.3605	11.2609	11.1543	12.746	12.6578	12.6286	11.8518	11.9573	11.8864
ENSG00000035862	TIMP2	2.0587	3.06e-245	4.29643	0		11.7218	11.7021	11.5981	13.7077	13.6841	13.8025	8.1269	8.31065	8.51958	12.6028	12.5981	12.6197
ENSG00000035928	RFC1	-0.637767	2.74e-19	-0.526436	2.56e-13		13.6296	13.4861	13.425	12.9333	12.9517	12.741	13.2615	13.1332	13.1279	12.62	12.7141	12.6115
ENSG00000036054	TBC1D23	0.391379	4.9e-06	0.336376	6.14e-05		10.1233	10.0004	9.90609	10.4361	10.5036	10.2527	10.8053	10.6691	10.7521	11.0431	11.1123	11.0786
ENSG00000036257	CUL3	-0.387848	1.12e-11	-0.187355	0.00173039		13.5421	13.4694	13.4061	13.1383	13.0779	13.0397	13.0736	12.9427	12.9773	12.7922	12.8781	12.7617
ENSG00000036448	MYOM2	-1.92173	8.28e-113	-1.43096	5.02e-51		12.4177	12.3394	12.4883	10.4351	10.5327	10.5216	9.90126	10.1891	10.1892	8.81516	8.5193	8.69066
ENSG00000036530	CYP46A1	1.7219	0.000171217	-0.119075	0.81444		4.03713	3.27797	4.71688	5.15555	5.94138	5.52243	5.77344	6.16972	5.64555	5.76607	5.56687	5.95628
ENSG00000036549	ZZZ3	-0.157514	0.00703566	-0.418275	7.65e-14		12.3236	12.2499	12.2851	12.1856	12.1078	12.0919	13.0052	12.9343	12.924	12.4597	12.6214	12.5242
ENSG00000036672	USP2	-0.765545	2.09e-07	0.238014	0.140427		9.05118	9.1744	9.22189	8.38915	8.47944	8.30375	8.34797	8.38181	8.84612	8.97126	8.68384	8.66356
ENSG00000037042	TUBG2	0.0952305	0.244632	0.101815	0.25785		11.2833	11.3076	11.453	11.3348	11.4288	11.562	10.1691	10.0913	10.1838	10.209	10.3033	10.2339
ENSG00000037241	RPL26L1	-0.209991	0.00506216	0.078615	0.341782		11.5699	11.4893	11.6095	11.4127	11.2395	11.3844	11.4087	11.4361	11.2724	11.5441	11.3846	11.4268
ENSG00000037280	FLT4	0.210394	0.0740247	-0.126252	0.344711		10.412	10.186	10.3719	10.5413	10.4814	10.5821	9.18644	9.40161	9.2971	9.44559	9.01266	9.02702
ENSG00000037474	NSUN2	-0.613271	4.38e-33	-0.152339	0.00489829		13.4447	13.4749	13.5088	12.899	12.8986	12.79	13.2634	13.1605	13.2005	13.0715	13.0972	12.999
ENSG00000037637	FBXO42	-0.00105761	0.989833	-0.177973	0.0105009		12.1571	12.1193	12.2528	12.1832	12.1059	12.2372	12.1726	12.0876	11.9753	11.9393	11.9286	11.8397
ENSG00000037749	MFAP3	0.695805	6.15e-15	-0.0242716	0.830866		9.6189	9.55024	9.29796	10.197	10.1733	10.1933	10.0527	10.1655	10.0969	10.1124	10.1155	10.0179
ENSG00000037757	MRI1 ENSG00000037757	-0.778254	1.14e-39	0.129151	0.0363586		11.7155	11.8216	11.7529	10.9453	11.0306	10.9841	12.0886	11.9798	11.9979	12.1999	12.0867	12.1666
ENSG00000037897	METTL1	-0.989831	5.99e-33	-0.130633	0.160332		11.3425	11.3824	11.4199	10.2658	10.4101	10.4963	10.7892	10.5016	10.6524	10.5815	10.4872	10.4944
ENSG00000037965	HOXC8	-1.55949	1.3e-40	-0.359671	0.00140876		9.15224	9.20955	9.25386	7.73231	7.79646	7.44029	9.47265	9.35244	9.37303	9.12573	9.01781	8.98386
ENSG00000038002	AGA ENSG00000038002	0.187645	0.0404235	-0.922844	2.56e-40		8.64872	8.61671	8.61465	8.80414	8.78611	8.84589	11.3088	11.4464	11.4332	10.4588	10.4676	10.5029
ENSG00000038210	PI4K2B	-0.488524	0.000208733	-0.668408	6.28e-07		9.0478	9.00602	9.14442	8.75875	8.63943	8.31619	8.87039	8.95963	8.8666	8.31798	8.2959	8.09774
ENSG00000038219	BOD1L1	0.541348	9.8e-17	0.459399	3.66e-12		12.3313	12.0972	12.1743	12.7364	12.7834	12.7123	12.0051	11.9515	12.0995	12.4416	12.5261	12.467
ENSG00000038274	MAT2B	0.127629	0.0447777	0.00736426	0.932508		12.4599	12.2836	12.3413	12.5518	12.4512	12.4668	12.2046	12.0901	12.0901	12.1501	12.1639	12.0949
ENSG00000038295	TLL1	-0.406388	1.15e-05	-1.32822	1.49e-48		9.38439	9.49812	9.4344	8.95836	9.00702	9.13987	10.0008	9.96613	10.0029	8.69232	8.67734	8.64213
ENSG00000038358	EDC4	-0.335275	4.48e-06	0.0171476	0.858182		12.7636	12.8744	12.9202	12.4399	12.5365	12.5778	12.5814	12.7263	12.8664	12.791	12.7007	12.7467
ENSG00000038382	TRIO	0.50122	1.89e-14	0.242516	0.000371433		12.3879	12.328	12.3708	12.8676	12.7943	12.9249	12.0794	12.2051	12.3271	12.3892	12.4557	12.5014
ENSG00000038427	VCAN	5.89513	9.8e-39	6.34505	1.29e-67		3.16461	2.56071	3.41811	7.91482	8.04085	8.1639	3.07187	4.10603	2.6307	8.98926	9.18735	9.24174
ENSG00000038532	CLEC16A ENSG00000038532	0.628414	3.68e-16	0.328011	3.72e-05		10.8164	10.9233	10.9607	11.4951	11.4823	11.6075	10.8195	11.0208	11.0032	11.3752	11.1828	11.2724
ENSG00000038945	MSR1	-0.253531	0.284644	0	1		8.57547	8.2623	7.90904	8.06087	8.00903	7.99878	2	2	2	2	2	2
ENSG00000039068	CDH1	0.350891	0.587563	-1.93902	0.069624		5.36638	4.84295	4.94287	5.71296	4.91951	5.40309	2	3.27289	3.67503	2.60901	2.54767	2
ENSG00000039123	MTREX	-0.43614	7.94e-11	-0.390905	8.18e-09		13.8346	13.7319	13.6101	13.2905	13.386	13.194	13.7098	13.6574	13.6251	13.2358	13.349	13.2333
ENSG00000039319	ZFYVE16	0.028123	0.73806	0.0820486	0.325206		11.8555	11.7585	11.666	11.8821	11.7556	11.728	11.5919	11.4614	11.4849	11.4971	11.6886	11.5936
ENSG00000039523	RIPOR1	0.518959	2.3e-10	0.562196	1.36e-11		11.5017	11.4219	11.4432	11.9042	11.9048	12.1039	10.8413	11.0621	11.1201	11.6572	11.4898	11.5719
ENSG00000039537	C6	0.128618	0.615699	-1.73494	5.46e-46		5.45072	5.18187	5.3891	5.57013	5.26569	5.52243	10.4067	10.5044	10.4041	8.54592	8.90839	8.66052
ENSG00000039560	RAI14	1.87224	3.21e-44	2.41515	7.1e-75		7.10963	7.0367	6.95894	8.87877	8.93627	8.80528	6.91681	6.91998	7.19537	9.34665	9.41518	9.41422
ENSG00000039650	PNKP	-0.512121	3.52e-12	-0.511283	4.94e-12		11.4723	11.4864	11.6546	10.9547	10.987	11.138	11.6001	11.5413	11.5433	11.0524	10.9721	11.1246
ENSG00000040199	PHLPP2	-0.0619503	0.4994	-0.193184	0.0286255		11.6185	11.6351	11.4287	11.5269	11.4572	11.5214	11.3063	11.2827	11.4783	11.0531	11.3047	11.1252
ENSG00000040275	SPDL1	-0.937637	3.56e-23	-0.351467	0.000368636		12.1754	11.9738	11.8247	11.131	11.1962	10.8321	11.5319	11.5344	11.5396	11.1865	11.2173	11.1487
ENSG00000040341	STAU2	-0.736933	8.43e-25	-0.363714	2.09e-06		13.19	13.0619	12.965	12.3844	12.3658	12.2626	11.2035	11.3369	11.3146	10.8004	10.9853	10.9747
ENSG00000040487	SLC66A1 ENSG00000040487	0.174773	0.094249	0.275186	0.00953107		11.5004	11.7205	11.8349	11.7952	11.7924	12.0027	10.4425	10.6749	10.669	10.9116	10.723	10.9765
ENSG00000040531	CTNS	0.407713	0.00210995	0.321377	0.023368		9.83437	10.0974	10.0752	10.2773	10.4084	10.5447	8.71635	9.21707	9.29458	9.36974	9.50776	9.37206
ENSG00000040608	RTN4R ENSG00000040608	0.408646	0.00929238	1.32977	1.94e-18		9.26427	9.66442	9.87901	10.1067	9.94965	10.0379	9.04007	9.3187	9.53747	10.8894	10.5056	10.4816
ENSG00000040633	PHF23	0.585656	2.39e-18	1.00744	2.41e-49		12.3107	12.3672	12.5614	12.9982	12.9604	13.0478	11.2315	11.3495	11.3059	12.2623	12.2826	12.3619
ENSG00000040731	CDH10	1.08977	3.29e-31	0.18785	0.05268		9.66156	9.48288	9.24328	10.5394	10.5414	10.5881	10.8	10.8009	10.8315	11.0228	11.0935	10.8706
ENSG00000040933	INPP4A	0.602552	1.7e-22	0.36638	1.64e-08		12.5258	12.4114	12.3871	12.9525	13.0559	13.1199	11.3851	11.5289	11.4338	11.8119	11.7906	11.8474
ENSG00000041353	RAB27B	-1.32104	3.68e-14	-0.47762	0.0153199		8.54702	8.60619	8.82078	7.06111	7.34342	7.62497	7.44072	7.51899	7.26902	6.84981	7.09778	6.88838
ENSG00000041357	PSMA4	-0.0150391	0.840465	0.0358485	0.645399		14.0223	13.9086	13.9326	14.069	13.9255	13.8151	14.0288	13.9765	13.9271	13.9858	14.0726	13.9814
ENSG00000041515	MYO16	-0.476411	0.0010879	0.0557397	0.73981		8.13393	8.48137	8.4404	7.90294	8.09815	7.63824	8.86357	8.81588	8.88009	8.96217	8.87188	8.89086
ENSG00000041802	LSG1	-0.63178	2.57e-43	-0.115132	0.019465		13.0271	13.0121	13.0535	12.4281	12.401	12.3692	12.6383	12.5988	12.6656	12.4662	12.5653	12.5238
ENSG00000041880	PARP3	0.935941	2.17e-18	0.373071	0.000742289		9.54888	9.2416	9.34324	10.2055	10.2414	10.4761	9.6612	9.65412	9.79423	10.2039	10.0135	10.0036
ENSG00000041982	TNC	2.14861	3.65e-45	1.91796	1.54e-36		10.5294	10.6626	10.8395	12.7427	12.9148	12.8238	11.4844	12.0331	12.1241	13.7997	13.819	13.8524
ENSG00000041988	THAP3	-0.634123	1.19e-13	-0.143361	0.132182		11.7229	11.6187	11.9007	11.1054	10.9776	11.26	10.9206	11.0214	10.9498	10.8725	10.7764	10.8156
ENSG00000042062	RIPOR3	1.41401	2.78e-43	1.28231	5.51e-36		9.45501	9.46554	9.64593	10.848	10.8621	11.0796	9.42256	9.63025	9.83291	10.9288	10.8669	10.9518
ENSG00000042088	TDP1	-0.619092	1.52e-12	-0.200455	0.028731		10.9982	10.7091	10.6453	10.1336	10.1804	10.2056	10.9996	10.9287	10.9466	10.8198	10.7301	10.7245
ENSG00000042286	AIFM2	3.15487	9.64e-68	1.48738	7.18e-20		6.12538	6.10011	6.50719	9.25538	9.26933	9.48661	7.38473	7.7517	7.98887	9.27507	8.99449	9.30934
ENSG00000042317	SPATA7	0.687808	1.09e-05	-0.105495	0.571276		8.63976	8.53408	8.28922	9.31034	9.19047	9.01315	8.59001	8.48046	8.54522	8.3693	8.73476	8.13767
ENSG00000042429	MED17	0.260632	0.0551896	0.162891	0.310011		8.78897	8.75001	8.91376	8.99237	9.03888	9.19256	7.53804	7.90735	7.80301	7.75612	7.98488	8.00003
ENSG00000042445	RETSAT	0.404194	1.44e-10	0.522639	5.14e-17		11.64	11.4749	11.4176	11.9079	11.8755	11.9657	11.7613	11.7284	11.6918	12.2666	12.2158	12.2658
ENSG00000042493	CAPG	0.241994	0.00345128	-0.417482	8.02e-11		8.93886	8.96272	9.00111	9.15134	9.25971	9.20822	12.29	12.4453	12.4018	12.0222	11.9006	11.9662
ENSG00000042753	AP2S1	0.0400894	0.508968	0.171361	0.00258229		12.3313	12.3982	12.4491	12.4343	12.388	12.4786	12.2985	12.27	12.2051	12.4859	12.3818	12.4201
ENSG00000042781	USH2A	0.920721	0.010265	-1.84485	9.67e-07		5.22983	5.32551	6.10148	6.13448	6.45475	6.75485	6.24108	6.20708	6.50198	5.10694	4.23075	4.51056
ENSG00000042832	TG	-0.901556	0.000484197	0.200112	0.703092		7.77358	7.86972	8.16583	6.71235	7.05371	7.35443	3.90896	3.53037	4.19032	3.63266	4.36611	3.99635
ENSG00000042980	ADAM28	4.91956	3.16e-12	1.32119	0.00304535		3.16461	2	2.63918	6.47639	6.26764	5.55078	4.57524	4.63079	4.50098	5.73795	5.47999	5.95628
ENSG00000043039	BARX2	-0.783658	0.172393	-3.02316	0.0605913		5.2768	5.68647	6.05385	4.4462	4.99571	5.40309	2.63327	2	2.6307	2	2	2
ENSG00000043093	DCUN1D1	-1.12615	3.85e-37	-0.968189	6.49e-28		11.6151	11.4623	11.3933	10.4504	10.4343	10.21	11.5373	11.633	11.6041	10.5796	10.7749	10.5097
ENSG00000043143	JADE2	0.736202	1.55e-21	0.695892	3.62e-19		11.7229	11.727	12.003	12.4931	12.5279	12.6516	11.688	11.7122	11.8325	12.4557	12.3992	12.4666
ENSG00000043355	ZIC2	1.11536	4.48e-66	0.0543779	0.444688		10.3056	10.2958	10.3659	11.3518	11.4698	11.4801	12.1674	12.224	12.0518	12.2273	12.2144	12.1706
ENSG00000043514	TRIT1	-0.401085	5.73e-08	-0.296733	5.93e-05		10.9446	10.6993	10.8674	10.4897	10.4214	10.4051	11.1987	11.133	11.2117	10.8439	10.8874	10.9217
ENSG00000043591	ADRB1	-1.55283	1.27e-90	-0.715241	3.18e-22		11.3445	11.4763	11.5442	9.77342	9.96987	9.97131	12.3551	12.3903	12.4925	11.6929	11.7766	11.6244
ENSG00000044090	CUL7	0.385215	8.45e-11	0.427496	9.73e-13		13.7659	13.6572	13.7147	14.0254	14.0451	14.2164	13.1096	13.149	13.1569	13.6175	13.498	13.5803
ENSG00000044115	CTNNA1	0.510837	1.7e-26	0.150364	0.00294786		14.7668	14.674	14.6982	15.2205	15.2221	15.2298	14.4815	14.6115	14.6246	14.6891	14.7374	14.7458
ENSG00000044446	PHKA2	0.145874	0.0294206	0.0139568	0.869439		11.6316	11.5834	11.5703	11.6994	11.8126	11.7065	11.8984	11.9286	12.0559	11.986	11.8968	12.0424
ENSG00000044459	CNTLN	-0.908589	1.07e-20	-0.525375	1.09e-07		11.1619	10.976	10.8509	10.2103	10.1547	9.90284	10.9769	10.8556	10.9767	10.3387	10.5065	10.3881
ENSG00000044524	EPHA3	0.968781	9.23e-51	0.685089	1.18e-29		10.5135	10.5455	10.4032	11.5118	11.4045	11.4508	12.5063	12.3645	12.3543	13.0851	13.1443	13.0527
ENSG00000044574	HSPA5	-0.10481	0.0117848	0.765163	8.22e-83		16.0172	16.0446	16.0175	15.9526	15.9316	15.8798	15.3352	15.3878	15.4242	16.1167	16.1611	16.1656
ENSG00000046604	DSG2	1.59279	0.387648	-0.848882	0.186825		2	2	2	2.57959	2	2	5.65221	4.92792	5.28881	4.51775	4.60382	4.61484
ENSG00000046647	GEMIN8	-0.36058	0.00314361	-0.473458	6.32e-05		9.14593	9.07879	8.83846	8.54241	8.60335	8.84303	9.57627	9.40563	9.56697	9.04483	9.04833	9.04813
[truncated: 18,160 more rows]

## Sheet: Table S4.
Row-names	Symbol	EW8KO-EW___log2FoldChange	EW8KO-EW___padj	TC71KO-TC___log2FoldChange	TC71KO-TC___padj	data	EW81	EW82	EW83	EW8KO1	EW8KO2	EW8KO3	TC711	TC712	TC713	TC71KO1	TC71KO2	TC71KO3
[truncated: 17,122 more rows]

[truncated: 3 more sheets: Table S5., Table S6., Table S7.]
